# Supplementary material for: Multimodal AI fuses proteomic and EHR data for rational prioritization of protein biomarkers in diabetic retinopathy
Source: medRxiv. 2026 Feb 24:2026.02.23.26346903. Preprint. [Version 1] doi: 10.64898/2026.02.23.26346903 (PMC13034698; doi:10.64898/2026.02.23.26346903)
Supplement: Supplement 1 [file media-1.csv]

	Dimension 1	Dimension 2	DataType	Var_Name	concept_id	concept_name
0	25.07844	-72.85704	EHR_conditions	0	0	No matching concept
1	17.767159	-62.18389	EHR_drugs	0	0	No matching concept
2	-3.8531685	-25.217644	EHR_measurements	0	0	No matching concept
3	-19.204153	-60.932953	EHR_drugs	1036232	1036232	sucralfate 100 MG/ML Oral Suspension
4	1.28104	-54.03742	EHR_drugs	1036233	1036233	sucralfate 1000 MG Oral Tablet
5	-19.813576	-35.88458	EHR_drugs	1036928	1036928	benzocaine 140 MG/ML / butamben 20 MG/ML / tetracaine 20 MG/ML Mucous Membrane Topical Solution
6	0.98781395	-54.740963	EHR_drugs	1101556	1101556	colchicine 0.6 MG Oral Tablet
7	-5.453348	-75.62217	EHR_drugs	1107882	1107882	loratadine 10 MG Oral Tablet
8	24.06968	-72.65308	EHR_drugs	1113346	1113346	aspirin 81 MG Chewable Tablet
9	52.90389	-60.84859	EHR_drugs	1125360	1125360	acetaminophen 500 MG Oral Capsule
10	17.654793	-40.493744	EHR_drugs	1125392	1125392	acetaminophen 650 MG Rectal Suppository
11	42.70008	-43.200676	EHR_drugs	1127433	1127433	acetaminophen 325 MG Oral Tablet
12	-28.71371	-54.787636	EHR_drugs	1136487	1136487	ropivacaine
13	-22.429922	-67.35785	EHR_drugs	1136682	1136682	benzonatate 100 MG Oral Capsule
14	3.1475077	-25.035585	EHR_drugs	1140650	1140650	sumatriptan 50 MG Oral Tablet
15	3.322574	-24.414822	EHR_drugs	1150351	1150351	meloxicam 7.5 MG Oral Tablet
16	34.572006	-68.149666	EHR_drugs	1154615	1154615	200 ACTUAT albuterol 0.09 MG/ACTUAT Metered Dose Inhaler
17	-33.4047	-50.77843	EHR_measurements	1175713	1175713	Norovirus genogroup I and II RNA [Identifier] in Specimen by NAA with probe detection
18	-14.671355	-73.289406	EHR_drugs	1300713	1300713	thrombin, bovine 2000 UNT/ML Topical Solution
19	49.63342	-71.50734	EHR_drugs	1300751	1300751	polysaccharide iron complex
20	28.809786	-78.20418	EHR_drugs	1301154	1301154	melatonin 3 MG Oral Tablet
21	31.153456	-51.147617	EHR_drugs	1301197	1301197	melatonin 5 MG Oral Tablet
22	49.63342	-71.50734	EHR_drugs	1303339	1303339	iron succinyl milk protein complex
23	-36.05983	-60.218857	EHR_drugs	1304792	1304792	0.4 ML darbepoetin alfa 0.1 MG/ML Prefilled Syringe
24	9.090941	-53.899517	EHR_drugs	1307863	1307863	verapamil
25	14.869542	-27.673807	EHR_drugs	1308221	1308221	lisinopril 40 MG Oral Tablet
26	-0.6529721	-21.05626	EHR_drugs	1308250	1308250	lisinopril 2.5 MG Oral Tablet
27	-2.2984369	-55.340202	EHR_drugs	1308251	1308251	lisinopril 5 MG Oral Tablet
28	-1.4307784	-34.91234	EHR_drugs	1308874	1308874	valsartan 40 MG Oral Tablet
29	-0.9360049	-55.887016	EHR_drugs	1310353	1310353	lutein
30	2.3279011	-71.75403	EHR_drugs	1314008	1314008	atenolol 50 MG Oral Tablet
31	-11.082836	-32.87933	EHR_drugs	1319219	1319219	calcium ascorbate
32	24.573608	-30.891687	EHR_drugs	1322189	1322189	clopidogrel 300 MG Oral Tablet
33	40.59761	-56.297737	EHR_conditions	132797	132797	Sepsis
34	-24.612848	-72.63715	EHR_drugs	1328689	1328689	diltiazem hydrochloride 30 MG Oral Tablet
35	51.679996	-66.66812	EHR_conditions	133141	133141	Tinea pedis
36	34.073784	-60.310158	EHR_drugs	1332419	1332419	amlodipine 5 MG Oral Tablet
37	52.179405	-61.53184	EHR_conditions	133299	133299	Swelling of limb
38	-9.8657255	-35.696053	EHR_conditions	133711	133711	Overlapping malignant neoplasm of female breast
39	38.391117	-63.972736	EHR_conditions	133729	133729	Hyperparathyroidism
40	11.831754	-51.809032	EHR_conditions	133810	133810	Hyperparathyroidism due to renal insufficiency
41	-30.91589	-58.14529	EHR_conditions	133834	133834	Atopic dermatitis
42	16.858187	-61.179142	EHR_observations	1340204	1340204	History of event
43	8.502848	-54.37858	EHR_conditions	134057	134057	Disorder of cardiovascular system
44	-1.0128176	-52.140594	EHR_drugs	1341268	1341268	terazosin 1 MG Oral Capsule
45	-1.0127978	-52.140697	EHR_drugs	1341270	1341270	terazosin 2 MG Oral Capsule
46	36.8393	-74.25852	EHR_conditions	134159	134159	Precordial pain
47	-3.2812903	-18.116837	EHR_drugs	1343916	1343916	epinephrine
48	-27.972841	-56.31803	EHR_conditions	134452	134452	Olecranon bursitis
49	-29.857601	-56.09058	EHR_conditions	134460	134460	Plantar fascial fibromatosis
50	-3.240525	-36.98984	EHR_drugs	1344909	1344909	carboplatin 10 MG/ML Injectable Solution
51	5.333877	-51.37618	EHR_drugs	1346990	1346990	carvedilol 3.125 MG Oral Tablet
52	-17.422606	-69.164795	EHR_conditions	134736	134736	Backache
53	-7.806415	-32.847057	EHR_drugs	1348267	1348267	anastrozole 1 MG Oral Tablet
54	-19.440931	-38.700073	EHR_conditions	134898	134898	Non-toxic uninodular goiter
55	-28.654905	-58.825214	EHR_conditions	135030	135030	Discoloration of skin
56	28.510422	-83.11061	EHR_conditions	135287	135287	Non-neoplastic nevus
57	15.347227	-29.058832	EHR_conditions	135350	135350	Acute osteomyelitis of ankle and/or foot
58	-22.25774	-67.02384	EHR_conditions	135618	135618	Pruritic rash
59	-18.020172	-57.194332	EHR_conditions	135777	135777	Neoplasm of uncertain behavior of skin
60	0.99518746	-24.50325	EHR_conditions	135930	135930	Musculoskeletal finding
61	49.01572	-72.27607	EHR_drugs	1360067	1360067	iron
62	-16.398571	-39.22997	EHR_conditions	136057	136057	Benign neoplasm of skin of trunk
63	9.090544	-53.899334	EHR_drugs	1361711	1361711	nitroglycerin
64	-7.8906775	-23.255028	EHR_conditions	136184	136184	Pruritus of skin
65	-9.642669	-25.28557	EHR_conditions	136368	136368	Non-toxic multinodular goiter
66	-12.671026	-63.95221	EHR_conditions	136497	136497	Scar conditions and fibrosis of skin
67	24.4545	-22.121363	EHR_drugs	1366676	1366676	latanoprost 0.05 MG/ML / netarsudil 0.2 MG/ML Ophthalmic Solution
68	30.502687	-43.4598	EHR_drugs	1366755	1366755	50 ML calcium gluconate 20 MG/ML Injection
69	35.187054	-36.01776	EHR_drugs	1366757	1366757	300 ML vancomycin 5 MG/ML Injection
70	9.426853	-56.702045	EHR_drugs	1367571	1367571	heparin
71	51.579624	-65.30479	EHR_conditions	136773	136773	Rosacea
72	-17.465736	-70.286224	EHR_conditions	136788	136788	Spinal stenosis of lumbar region
73	-10.896371	-25.695496	EHR_conditions	136934	136934	Primary hyperparathyroidism
74	-26.068949	-56.52151	EHR_conditions	137053	137053	Seborrheic dermatitis
75	-23.416975	-56.06288	EHR_conditions	137275	137275	Disorder of muscle
76	-5.5377035	-67.14693	EHR_conditions	137548	137548	Cervical radiculopathy
77	-16.340944	-36.5302	EHR_conditions	137809	137809	Primary malignant neoplasm of female breast
78	-9.637436	-70.143974	EHR_conditions	137820	137820	Postoperative hypothyroidism
79	11.178052	-33.360558	EHR_conditions	137989	137989	Abnormal results of cardiovascular function studies
80	11.81679	-78.22687	EHR_conditions	138102	138102	Benign neoplasm of skin
81	49.080906	-72.53839	EHR_drugs	1381661	1381661	iron-dextran complex
82	1.0090959	-66.5913	EHR_conditions	138384	138384	Acquired hypothyroidism
83	35.238342	-75.006004	EHR_conditions	138525	138525	Pain in limb
84	17.81055	-27.096233	EHR_drugs	1387458	1387458	folic acid 5 MG/ML Injectable Solution
85	-20.338455	-57.785755	EHR_conditions	138825	138825	Actinic keratosis
86	-12.879041	-70.15218	EHR_conditions	138841	138841	Disorder of sacrum
87	49.63342	-71.50734	EHR_drugs	1391470	1391470	ferrous asparto glycinate
88	50.170925	-71.713264	EHR_drugs	1391575	1391575	ferrous aspartate
89	-30.074701	-56.33532	EHR_drugs	1395073	1395073	chlorthalidone 25 MG Oral Tablet
90	-1.4332267	-19.12426	EHR_drugs	1395573	1395573	chondroitin sulfates
91	49.01124	-72.18423	EHR_drugs	1395773	1395773	iron sucrose
92	49.644753	-72.236496	EHR_drugs	1396012	1396012	ferrous gluconate
93	49.11755	-72.56086	EHR_drugs	1396131	1396131	ferrous sulfate
94	-0.93627495	-55.887066	EHR_drugs	1398753	1398753	lutein esters
95	49.64507	-72.22088	EHR_drugs	1400498	1400498	iron carbonyl
96	2.4772317	-72.63641	EHR_conditions	140190	140190	Disorder of back
97	-10.731598	-74.82013	EHR_conditions	140214	140214	Eruption
98	-22.099949	-69.60307	EHR_conditions	140648	140648	Onychomycosis due to dermatophyte
99	-9.914386	-38.12837	EHR_conditions	140673	140673	Hypothyroidism
100	51.20129	-57.468628	EHR_conditions	140821	140821	Spasm
101	-7.782701	-23.30236	EHR_conditions	141094	141094	Lichen
102	13.804744	-39.43564	EHR_conditions	141253	141253	Disorder of thyroid gland
103	6.811759	-55.92999	EHR_conditions	141375	141375	Hypertrophic condition of skin
104	-10.022247	-73.79169	EHR_observations	141693	141693	Elevated blood-pressure reading without diagnosis of hypertension
105	-20.50755	-57.347233	EHR_conditions	141932	141932	Senile hyperkeratosis
106	-4.030691	-73.111206	EHR_conditions	141941	141941	Cervical spondylosis without myelopathy
107	-5.4613457	-66.88835	EHR_drugs	1506426	1506426	methylprednisolone 4 MG Oral Tablet
108	38.67029	-62.76752	EHR_drugs	1506430	1506430	methylprednisolone 40 MG Injection
109	32.17516	-68.05405	EHR_drugs	1507838	1507838	vasopressin (USP) 20 UNT/ML Injectable Solution
110	36.451336	-34.343758	EHR_drugs	1510692	1510692	sodium zirconium cyclosilicate 5000 MG Powder for Oral Suspension
111	15.125918	-38.48991	EHR_drugs	1511429	1511429	0.5 ML heparin sodium, porcine 10000 UNT/ML Prefilled Syringe
112	26.421265	-21.350214	EHR_drugs	1518254	1518254	dexamethasone
113	-10.085091	-77.7973	EHR_drugs	1518259	1518259	dexamethasone 1 MG Oral Tablet
114	2.858125	-74.40554	EHR_drugs	1539411	1539411	simvastatin 20 MG Oral Tablet
115	9.301374	-52.31414	EHR_drugs	1545959	1545959	atorvastatin 80 MG Oral Tablet
116	13.045862	-54.895233	EHR_drugs	1545996	1545996	atorvastatin 40 MG Oral Tablet
117	25.560678	-67.31198	EHR_drugs	1545997	1545997	atorvastatin 10 MG Oral Tablet
118	35.43284	-32.103027	EHR_drugs	1551100	1551100	prednisone 1 MG Oral Tablet
119	22.40444	-47.222076	EHR_drugs	1551101	1551101	prednisone 10 MG Oral Tablet
120	25.021456	-31.208874	EHR_drugs	1551122	1551122	prednisone 2.5 MG Oral Tablet
121	24.210836	-24.5425	EHR_drugs	1551123	1551123	prednisone 50 MG Oral Tablet
122	36.414986	-31.656376	EHR_drugs	1551170	1551170	prednisone 20 MG Oral Tablet
123	36.67679	-31.897066	EHR_drugs	1551192	1551192	prednisone 5 MG Oral Tablet
124	42.680862	-43.149208	EHR_drugs	1560751	1560751	50 ML glucose 500 MG/ML Prefilled Syringe
125	-4.675502	-43.623215	EHR_drugs	1592540	1592540	sodium phosphate, dibasic 142 MG/ML / sodium phosphate, monobasic 276 MG/ML Injection
126	50.94781	-70.13011	EHR_drugs	1593064	1593064	glucose 50 MG/ML / potassium chloride 0.02 MEQ/ML / sodium chloride 4.5 MG/ML Injection
127	20.03214	-80.99306	EHR_drugs	1593604	1593604	calcium chloride 0.001 MEQ/ML / glucose 50 MG/ML / potassium chloride 0.044 MEQ/ML / sodium chloride 0.103 MEQ/ML / sodium lactate 0.028 MEQ/ML Injectable Solution
128	-4.4418554	-41.589455	EHR_drugs	1593697	1593697	dibasic potassium phosphate 236 MG/ML / monobasic potassium phosphate 224 MG/ML Injection
129	32.383446	-65.140114	EHR_drugs	1593967	1593967	sodium bicarbonate 84 MG/ML Injection
130	28.944757	-22.16342	EHR_drugs	1594709	1594709	timolol 5 MG/ML Ophthalmic Solution
131	24.454685	-22.120163	EHR_drugs	1594711	1594711	dorzolamide 20 MG/ML / timolol 5 MG/ML Ophthalmic Solution
132	49.299656	-72.74908	EHR_drugs	1595799	1595799	ferrous fumarate
133	-7.8043427	-32.846054	EHR_measurements	1634070	1634070	AJCC/UICC 8th clinical N0 Category
134	-7.804338	-32.846027	EHR_measurements	1634757	1634757	AJCC/UICC 8th clinical M0 Category
135	33.643772	-82.69327	EHR_drugs	1707346	1707346	metronidazole 500 MG Oral Tablet
136	-4.249999	-40.20261	EHR_drugs	1707348	1707348	100 ML metronidazole 5 MG/ML Injection
137	32.973	-47.44973	EHR_drugs	1707687	1707687	vancomycin
138	29.889826	-67.79932	EHR_drugs	1707772	1707772	vancomycin 50 MG/ML Injectable Solution
139	37.931213	-64.425064	EHR_drugs	1713694	1713694	amoxicillin 500 MG / clavulanate 125 MG Oral Tablet
140	-3.7767124	-18.015781	EHR_drugs	1716903	1716903	moxifloxacin
141	-6.9851284	-63.82117	EHR_drugs	1716905	1716905	moxifloxacin 400 MG Oral Tablet
142	27.722984	-21.568638	EHR_drugs	1717707	1717707	valacyclovir 1000 MG Oral Tablet
143	5.9707193	-54.296547	EHR_drugs	1717708	1717708	valacyclovir 500 MG Oral Tablet
144	4.0496163	-41.22188	EHR_drugs	1718736	1718736	potassium chloride 0.2 MEQ/ML Injection
145	-3.2963274	-40.235573	EHR_drugs	1718751	1718751	potassium chloride 0.4 MEQ/ML Injection
146	37.03759	-64.34132	EHR_drugs	1734134	1734134	azithromycin 500 MG Oral Tablet
147	-29.857403	-56.090446	EHR_drugs	1735948	1735948	rifaximin 200 MG Oral Tablet
148	-10.2870035	-22.391996	EHR_drugs	1741402	1741402	terbinafine 250 MG Oral Tablet
149	33.995953	-50.57765	EHR_drugs	1742284	1742284	levofloxacin 750 MG Oral Tablet
150	-12.687152	-24.924435	EHR_drugs	1750562	1750562	clarithromycin 500 MG Oral Tablet
151	9.233095	-26.121386	EHR_drugs	1754996	1754996	fluconazole 150 MG Oral Tablet
152	27.21949	-21.217716	EHR_drugs	1771162	1771162	cefazolin
153	-2.5746052	-71.70475	EHR_drugs	1790947	1790947	chlorhexidine gluconate 40 MG/ML
154	-25.762693	-56.244644	EHR_drugs	1799141	1799141	oseltamivir 75 MG Oral Capsule
155	12.285587	-43.693413	EHR_drugs	1836434	1836434	sulfamethoxazole 800 MG / trimethoprim 160 MG Oral Tablet
156	50.350056	-71.98789	EHR_drugs	19000753	19000753	ferrous glycine sulfate
157	-7.4482274	-72.432816	EHR_drugs	19002365	19002365	fluocinonide 0.0005 MG/MG Topical Ointment
158	50.21245	-71.74178	EHR_drugs	19003345	19003345	iron sorbitex
159	17.980278	-59.321297	EHR_drugs	19005965	19005965	ondansetron 4 MG Disintegrating Oral Tablet
160	-2.3085802	-18.894945	EHR_drugs	19006155	19006155	trypan blue
161	-2.1047955	-63.96805	EHR_drugs	19007652	19007652	gadobenate
162	1.9969441	-56.757526	EHR_drugs	19008723	19008723	mupirocin 0.02 MG/MG Topical Ointment
163	14.175057	-28.02587	EHR_drugs	19008724	19008724	silver sulfadiazine 10 MG/ML Topical Cream
164	49.005016	-71.962715	EHR_drugs	19009557	19009557	ferrous phosphate
165	21.223219	-33.30111	EHR_drugs	19010551	19010551	cyclosporine 0.5 MG/ML Ophthalmic Suspension
166	-19.01169	-58.87942	EHR_drugs	19011331	19011331	barium sulfate
167	-11.082911	-32.88001	EHR_drugs	19011773	19011773	ascorbic acid
168	13.860068	-79.274315	EHR_drugs	19012705	19012705	water 1000 MG/ML Irrigation Solution
169	49.12054	-71.65208	EHR_drugs	19016234	19016234	ferrous lactate
170	1.6353747	-53.01539	EHR_drugs	19017390	19017390	indigotindisulfonate
171	49.63342	-71.50734	EHR_drugs	19018482	19018482	ammonium ferrous sulfate
172	27.219501	-21.21774	EHR_drugs	19018781	19018781	acetazolamide 250 MG Oral Tablet
173	-22.145687	-61.691338	EHR_drugs	19018787	19018787	allopurinol 300 MG Oral Tablet
174	-9.123309	-54.077435	EHR_drugs	19018811	19018811	atenolol 25 MG Oral Tablet
175	-7.792611	-38.61022	EHR_drugs	19019072	19019072	ibuprofen 400 MG Oral Tablet
176	55.96687	-49.06153	EHR_drugs	19019073	19019073	ibuprofen 600 MG Oral Tablet
177	-5.8847957	-54.523487	EHR_drugs	19019112	19019112	lorazepam 0.5 MG Oral Tablet
178	47.953278	-55.809067	EHR_drugs	19019113	19019113	lorazepam 1 MG Oral Tablet
179	9.431046	-26.074032	EHR_drugs	19019117	19019117	lovastatin 40 MG Oral Tablet
180	-14.061194	-70.56004	EHR_drugs	19019273	19019273	naproxen 500 MG Oral Tablet
181	10.725058	-54.2704	EHR_drugs	19019301	19019301	niacin 500 MG Oral Tablet
182	52.501595	-47.835583	EHR_drugs	19019336	19019336	nitroglycerin 0.4 MG Sublingual Tablet
183	10.343898	-75.959206	EHR_drugs	19019418	19019418	omeprazole 20 MG Delayed Release Oral Capsule
184	31.927702	-79.6174	EHR_drugs	19019419	19019419	ondansetron 4 MG Oral Tablet
185	16.606691	-59.96087	EHR_drugs	19020053	19020053	acetaminophen 500 MG Oral Tablet
186	-20.47829	-68.455124	EHR_drugs	19020131	19020131	bisacodyl 10 MG Rectal Suppository
187	-30.998276	-63.655117	EHR_drugs	19022486	19022486	hydrochlorothiazide 12.5 MG Oral Capsule
188	53.346813	-56.78104	EHR_drugs	19022596	19022596	diatrizoate
189	9.497557	-52.324024	EHR_drugs	19022749	19022749	carvedilol 6.25 MG Oral Tablet
190	9.474745	-52.411755	EHR_drugs	19022750	19022750	carvedilol 12.5 MG Oral Tablet
191	10.072077	-52.14594	EHR_drugs	19022781	19022781	carvedilol 25 MG Oral Tablet
192	51.551174	-51.27541	EHR_drugs	19022826	19022826	mycophenolate mofetil 500 MG Oral Tablet
193	-12.309498	-32.048622	EHR_drugs	19023368	19023368	montelukast 10 MG Oral Tablet
194	-9.167634	-68.7677	EHR_drugs	19023454	19023454	hydrochlorothiazide 12.5 MG / valsartan 160 MG Oral Tablet
195	-22.348097	-62.81782	EHR_drugs	19023551	19023551	omeprazole 40 MG Delayed Release Oral Capsule
196	29.722023	-82.52101	EHR_drugs	19026476	19026476	ketoconazole 20 MG/ML Topical Cream
197	-4.6799116	-43.62199	EHR_drugs	19027362	19027362	potassium phosphate
198	2.7656903	-66.66484	EHR_drugs	19027427	19027427	haloperidol 5 MG/ML Injectable Solution
199	-18.084906	-45.889328	EHR_drugs	19027475	19027475	potassium sulfate
200	37.28297	-76.01995	EHR_drugs	19027493	19027493	famotidine 10 MG/ML Injectable Solution
201	20.036684	-52.154762	EHR_drugs	19027624	19027624	flumazenil 0.1 MG/ML Injectable Solution
202	-7.7930155	-76.07704	EHR_drugs	19028579	19028579	mineral oil 1000 MG/ML Enema
203	-24.154785	-69.9998	EHR_drugs	19029024	19029024	celecoxib 100 MG Oral Capsule
204	-27.680365	-53.9422	EHR_drugs	19029025	19029025	celecoxib 200 MG Oral Capsule
205	-27.647383	-34.364098	EHR_drugs	19036004	19036004	calcium carbonate 1250 MG Oral Tablet
206	-3.1959262	-18.269213	EHR_drugs	19036781	19036781	calcium chloride
207	-10.568841	-45.200687	EHR_drugs	19036829	19036829	10 ML calcium chloride 100 MG/ML Prefilled Syringe
208	-8.723229	-66.71902	EHR_drugs	19037061	19037061	calcium gluconate 100 MG/ML Injectable Solution
209	49.9769	-71.64138	EHR_drugs	19041135	19041135	teferrol
210	28.820312	-70.2032	EHR_drugs	19046742	19046742	aspirin 325 MG Oral Tablet
211	-18.165985	-45.90668	EHR_drugs	19049024	19049024	potassium
212	-18.074123	-45.899044	EHR_drugs	19049059	19049059	potassium aspartate
213	-3.0200074	-17.916262	EHR_drugs	19049105	19049105	potassium chloride
214	29.827496	-67.82543	EHR_drugs	19049106	19049106	potassium chloride 20 MEQ Extended Release Oral Tablet
215	0.14625587	-67.87309	EHR_drugs	19049335	19049335	potassium chloride 1.33 MEQ/ML Oral Solution
216	29.859362	-67.84299	EHR_drugs	19049684	19049684	potassium chloride 10 MEQ Extended Release Oral Tablet
217	-4.675502	-43.623215	EHR_drugs	19052430	19052430	dibasic sodium phosphate heptahydrate
218	49.63181	-72.88903	EHR_drugs	19054670	19054670	ferrous ascorbate
219	50.35106	-71.99658	EHR_drugs	19055036	19055036	ferrous cacodylate
220	49.11199	-71.67139	EHR_drugs	19055848	19055848	ferrous oxalate
221	-18.174658	-45.912064	EHR_drugs	19055951	19055951	potassium glucoheptonate
222	-4.697004	-43.62281	EHR_drugs	19056281	19056281	tribasic potassium phosphate
223	-18.03824	-45.882854	EHR_drugs	19056704	19056704	potassium sulfide
224	-18.10743	-45.898727	EHR_drugs	19056808	19056808	dipotassium adipate
225	3.6268797	-69.3205	EHR_drugs	19057195	19057195	ketamine 10 MG/ML Injectable Solution
226	3.6270528	-69.31985	EHR_drugs	19057196	19057196	ketamine 100 MG/ML Injectable Solution
227	27.339432	-47.944794	EHR_drugs	19057271	19057271	lorazepam 2 MG/ML Injectable Solution
228	-28.18473	-54.391445	EHR_drugs	19057433	19057433	10 ML tranexamic acid 100 MG/ML Injection
229	14.140003	-39.24479	EHR_drugs	19057568	19057568	vancomycin 100 MG/ML Injectable Solution
230	42.791164	-18.56813	EHR_drugs	19058398	19058398	insulin lispro 100 UNT/ML Injectable Solution
231	-9.50809	-69.5031	EHR_drugs	19059056	19059056	aspirin 81 MG Oral Tablet
232	-18.035278	-45.880966	EHR_drugs	19059547	19059547	potassium gluconate
233	49.73921	-72.22633	EHR_drugs	19061731	19061731	ferrous chloride
234	6.9959116	-40.748684	EHR_drugs	19064496	19064496	fluorescein dilaurate
235	-24.0966	-69.38388	EHR_drugs	19065567	19065567	magnesium hydroxide 80 MG/ML Oral Suspension
236	-32.98035	-57.153545	EHR_drugs	19067230	19067230	modafinil 100 MG Oral Tablet
237	-30.267298	-59.27112	EHR_drugs	19069200	19069200	ascorbic acid 500 MG Oral Tablet
238	-24.921963	-72.73481	EHR_drugs	19070371	19070371	sodium phosphate, dibasic 59.3 MG/ML / sodium phosphate, monobasic 161 MG/ML Enema
239	18.69708	-59.971992	EHR_drugs	19070869	19070869	ondansetron 2 MG/ML Injectable Solution
240	24.210768	-24.542667	EHR_drugs	19072240	19072240	acetazolamide 500 MG Injection
241	51.1816	-58.547726	EHR_drugs	19072321	19072321	aluminum hydroxide 40 MG/ML / magnesium hydroxide 40 MG/ML / simethicone 4 MG/ML Oral Suspension
242	34.182377	-60.437878	EHR_drugs	19073093	19073093	amlodipine 10 MG Oral Tablet
243	-32.46299	-62.36758	EHR_drugs	19073094	19073094	amlodipine 2.5 MG Oral Tablet
244	-13.328898	-24.81485	EHR_drugs	19073187	19073187	amoxicillin 500 MG Oral Capsule
245	-13.016293	-24.419586	EHR_drugs	19073188	19073188	amoxicillin 500 MG Oral Tablet
246	30.241436	-20.751244	EHR_drugs	19073699	19073699	hyaluronidase
247	27.415895	-64.56122	EHR_drugs	19073712	19073712	aspirin 81 MG Delayed Release Oral Tablet
248	-20.061445	-55.53	EHR_drugs	19073777	19073777	azithromycin 250 MG Oral Tablet
249	-2.3810134	-17.425522	EHR_drugs	19073873	19073873	bacitracin 0.5 UNT/MG / polymyxin B 10 UNT/MG Ophthalmic Ointment
250	37.625473	-34.16627	EHR_drugs	19074186	19074186	betaxolol 2.5 MG/ML Ophthalmic Suspension
251	14.352248	-19.256313	EHR_drugs	19074220	19074220	bimatoprost 0.3 MG/ML Ophthalmic Solution
252	50.50202	-66.58487	EHR_drugs	19074523	19074523	calcium carbonate 1000 MG Chewable Tablet
253	-6.1555996	-26.082117	EHR_drugs	19075032	19075032	cephalexin 250 MG Oral Capsule
254	16.551096	-78.55203	EHR_drugs	19075034	19075034	cephalexin 500 MG Oral Capsule
255	-6.9905	-23.068157	EHR_drugs	19075378	19075378	ciprofloxacin 3 MG/ML Ophthalmic Solution
256	35.43898	-82.36003	EHR_drugs	19075380	19075380	ciprofloxacin 500 MG Oral Tablet
257	-25.835993	-56.20021	EHR_drugs	19075430	19075430	50 ML clindamycin 18 MG/ML Injection
258	23.556423	-33.073833	EHR_drugs	19075601	19075601	clopidogrel 75 MG Oral Tablet
259	7.8572035	-50.36133	EHR_drugs	19075953	19075953	vitamin B12 1 MG Oral Tablet
260	3.4036891	-29.728298	EHR_drugs	19075954	19075954	vitamin B12 1 MG/ML Injectable Solution
261	-36.937897	-62.61564	EHR_drugs	19076110	19076110	dexamethasone 0.001 MG/MG / neomycin 0.0035 MG/MG / polymyxin B 10 UNT/MG Ophthalmic Ointment
262	19.03021	-22.743908	EHR_drugs	19076133	19076133	dexamethasone 0.001 MG/MG / tobramycin 0.003 MG/MG Ophthalmic Ointment
263	52.832394	-57.667374	EHR_drugs	19076145	19076145	dexamethasone phosphate 10 MG/ML Injectable Solution
264	19.072147	-23.734486	EHR_drugs	19076175	19076175	2 ML dexmedetomidine 0.1 MG/ML Injection
265	32.500534	-51.52968	EHR_drugs	19076324	19076324	glucose 50 MG/ML Injectable Solution
266	-4.460662	-70.19874	EHR_drugs	19076658	19076658	250 ML dobutamine 1 MG/ML Injection
267	-4.7002897	-43.355995	EHR_drugs	19076714	19076714	dibasic potassium phosphate
268	27.219341	-21.217625	EHR_drugs	19076734	19076734	dorzolamide 20 MG/ML Ophthalmic Solution
269	30.59265	-64.47241	EHR_drugs	19076899	19076899	epinephrine 1 MG/ML Injectable Solution
270	39.7409	-19.648472	EHR_drugs	19076953	19076953	erythromycin 0.005 MG/MG Ophthalmic Ointment
271	-4.7746196	-70.6661	EHR_drugs	19077241	19077241	famotidine 20 MG Oral Tablet
272	-35.899933	-60.294155	EHR_drugs	19077344	19077344	ferrous sulfate 325 MG Oral Tablet
273	6.311676	-54.58159	EHR_drugs	19077375	19077375	finasteride 5 MG Oral Tablet
274	-0.06021775	-27.907003	EHR_drugs	19077463	19077463	fluoxetine 20 MG Oral Capsule
275	-36.75549	-61.494072	EHR_drugs	19077513	19077513	folic acid 1 MG Oral Tablet
276	35.761578	-52.168285	EHR_drugs	19077546	19077546	furosemide 20 MG Oral Tablet
277	-24.985329	-51.206146	EHR_drugs	19077547	19077547	gabapentin 100 MG Oral Capsule
278	7.674459	-65.37213	EHR_drugs	19077548	19077548	gabapentin 300 MG Oral Capsule
279	-6.9851284	-63.82117	EHR_drugs	19077550	19077550	gabapentin 600 MG Oral Tablet
280	8.447813	-24.563322	EHR_drugs	19077638	19077638	glipizide 5 MG Oral Tablet
281	-1.5741069	-29.810276	EHR_drugs	19077652	19077652	glucagon (rDNA) 1 MG Injection
282	42.85944	-18.79394	EHR_drugs	19077653	19077653	glucose 4000 MG Chewable Tablet
283	-1.0128564	-52.140015	EHR_drugs	19077763	19077763	guaifenesin 20 MG/ML Oral Solution
284	-3.0514505	-18.154549	EHR_drugs	19077884	19077884	sodium acetate
285	-8.723212	-66.7187	EHR_drugs	19077929	19077929	haloperidol 1 MG Oral Tablet
286	-9.072411	-72.87303	EHR_drugs	19077950	19077950	hydrocortisone 10 MG/ML / neomycin 3.5 MG/ML / polymyxin B 10000 UNT/ML Otic Suspension
287	-6.674719	-73.09463	EHR_drugs	19078092	19078092	sodium gluconate
288	24.99859	-78.014885	EHR_drugs	19078106	19078106	hydrochlorothiazide 25 MG Oral Tablet
289	-16.505121	-43.06275	EHR_drugs	19078461	19078461	ibuprofen 200 MG Oral Tablet
290	18.571121	-27.488613	EHR_drugs	19078552	19078552	insulin isophane, human 100 UNT/ML Injectable Suspension
291	42.13505	-19.113352	EHR_drugs	19078555	19078555	insulin, regular, human 100 UNT/ML Injectable Solution
292	47.993176	-54.43118	EHR_drugs	19078558	19078558	insulin aspart, human 100 UNT/ML Injectable Solution
293	19.013765	-30.963737	EHR_drugs	19078559	19078559	insulin glargine 100 UNT/ML Injectable Solution
294	15.231492	-70.98956	EHR_drugs	19078921	19078921	2 ML metoclopramide 5 MG/ML Injection
295	15.94868	-60.43106	EHR_drugs	19078924	19078924	midazolam 1 MG/ML Injectable Solution
296	1.6353747	-53.01539	EHR_drugs	19079171	19079171	ondansetron 8 MG Oral Tablet
297	-10.989565	-68.34488	EHR_drugs	19079172	19079172	ondansetron 8 MG Disintegrating Oral Tablet
298	-3.8421113	-41.10491	EHR_drugs	19079322	19079322	100 ML potassium chloride 0.1 MEQ/ML Injection
299	18.040369	-19.562696	EHR_drugs	19079351	19079351	povidone-iodine 50 MG/ML Ophthalmic Solution
300	21.65275	-60.9896	EHR_drugs	19079524	19079524	sodium chloride 9 MG/ML Injectable Solution
301	36.451332	-34.344006	EHR_drugs	19079626	19079626	sodium polystyrene sulfonate 250 MG/ML Oral Suspension
302	34.613895	-67.93112	EHR_drugs	19079658	19079658	spironolactone 25 MG Oral Tablet
303	26.922668	-20.07523	EHR_drugs	19080125	19080125	latanoprost 0.05 MG/ML Ophthalmic Solution
304	5.54958	-53.80564	EHR_drugs	19080128	19080128	lisinopril 10 MG Oral Tablet
305	-2.6510696	-55.565136	EHR_drugs	19080129	19080129	lisinopril 20 MG Oral Tablet
306	12.716236	-25.421782	EHR_drugs	19080181	19080181	methylprednisolone 62.5 MG/ML Injectable Solution
307	23.108776	-73.02985	EHR_drugs	19080217	19080217	pantoprazole 40 MG Delayed Release Oral Tablet
308	-23.738663	-71.78161	EHR_drugs	19080985	19080985	iohexol
309	50.125694	-72.76857	EHR_drugs	19090159	19090159	iron,peptonized
310	-3.0514505	-18.154549	EHR_drugs	19092849	19092849	magnesium chloride
311	-18.18012	-45.913418	EHR_drugs	19093848	19093848	magnesium sulfate
312	-6.861134	-45.324333	EHR_drugs	19093967	19093967	100 ML magnesium sulfate 10 MG/ML Injection
313	2.4770977	-72.636444	EHR_drugs	19095165	19095165	cholecalciferol 0.025 MG Oral Tablet
314	50.377094	-72.34212	EHR_drugs	19096133	19096133	ferrous succinate
315	-24.859224	-73.19812	EHR_drugs	19096678	19096678	valsartan 160 MG Oral Tablet
316	40.51297	-55.512314	EHR_drugs	19099839	19099839	benzocaine 200 MG/ML Mucosal Spray
317	-21.805744	-66.52117	EHR_drugs	19102189	19102189	omeprazole 20 MG Delayed Release Oral Tablet
318	24.130733	-30.914717	EHR_drugs	19102197	19102197	gatifloxacin 3 MG/ML Ophthalmic Solution
319	18.72766	-19.58639	EHR_drugs	19102471	19102471	moxifloxacin 5 MG/ML Ophthalmic Solution
320	14.323711	-22.428787	EHR_drugs	19102510	19102510	ciprofloxacin 3 MG/ML / dexamethasone 1 MG/ML Otic Suspension
321	39.328922	-65.09874	EHR_drugs	19111620	19111620	folic acid
322	-6.818196	-65.60736	EHR_drugs	19112640	19112640	fenofibrate 145 MG Oral Tablet
323	43.08515	-44.57943	EHR_drugs	19112656	19112656	100 ML acetaminophen 10 MG/ML Injection
324	-13.338852	-70.894554	EHR_drugs	19112670	19112670	pregabalin 150 MG Oral Capsule
325	-5.4534187	-75.62188	EHR_drugs	19112761	19112761	tiotropium 0.018 MG Inhalation Powder
326	-4.332517	-19.29354	EHR_drugs	19115123	19115123	sodium hyaluronate 10 MG/ML Injectable Solution
327	32.424194	-66.3009	EHR_drugs	19115197	19115197	amoxicillin 875 MG / clavulanate 125 MG Oral Tablet
328	25.061966	-19.867945	EHR_drugs	19121242	19121242	omega-3 acid ethyl esters (USP) 1000 MG Oral Capsule
329	28.038754	-77.728714	EHR_drugs	19121383	19121383	betamethasone 3 MG/ML / betamethasone acetate 3 MG/ML Injectable Suspension
330	-7.4115047	-70.45954	EHR_drugs	19122148	19122148	duloxetine 30 MG Delayed Release Oral Capsule
331	1.0281882	-70.59711	EHR_drugs	19123105	19123105	esomeprazole 40 MG Delayed Release Oral Capsule
332	9.692932	-76.20317	EHR_drugs	19123592	19123592	atorvastatin 20 MG Oral Tablet
333	2.4771729	-72.63646	EHR_drugs	19123989	19123989	albuterol 0.83 MG/ML Inhalation Solution
334	-18.169565	-45.9171	EHR_drugs	19124906	19124906	magnesium
335	13.930257	-40.587303	EHR_drugs	19125053	19125053	sodium hypochlorite 0.125 MG/ML Topical Solution
336	19.998344	-33.670536	EHR_drugs	19127952	19127952	sevelamer carbonate 800 MG Oral Tablet
337	-10.385645	-26.724438	EHR_drugs	19129482	19129482	poliovirus vaccine inactivated, type 1 (Mahoney) 80 UNT/ML / poliovirus vaccine inactivated, type 2 (MEF-1) 16 UNT/ML / poliovirus vaccine inactivated, type 3 (Saukett) 64 UNT/ML Injectable Suspension
338	1.8283242	-30.938292	EHR_drugs	19130340	19130340	povidone-iodine 100 MG/ML Medicated Pad
339	22.081593	-58.093098	EHR_drugs	19131058	19131058	magnesium chloride 0.00148 MEQ/ML / potassium chloride 0.0497 MEQ/ML / sodium acetate 0.0163 MEQ/ML / sodium chloride 0.0899 MEQ/ML / sodium gluconate 5.02 MG/ML Injectable Solution
340	10.215775	-73.13606	EHR_drugs	19131097	19131097	polyethylene glycol 3350 420000 MG / potassium chloride 1480 MG / sodium bicarbonate 5720 MG / sodium chloride 11200 MG Powder for Oral Solution
341	34.133915	-25.284681	EHR_drugs	19131676	19131676	difluprednate 0.5 MG/ML Ophthalmic Suspension
342	-28.07313	-57.343735	EHR_drugs	19132273	19132273	typhoid Vi polysaccharide vaccine, S typhi Ty2 strain 0.05 MG/ML Injectable Solution
343	36.707596	-38.26602	EHR_drugs	19132783	19132783	calcium carbonate 1250 MG / cholecalciferol 200 UNT Oral Tablet
344	-7.364388	-75.19394	EHR_drugs	19133280	19133280	cyclobenzaprine hydrochloride 5 MG Oral Tablet
345	26.506691	-77.58945	EHR_drugs	19134047	19134047	tramadol hydrochloride 50 MG Oral Tablet
346	7.415418	-24.092886	EHR_drugs	19135276	19135276	3 ML insulin glargine 100 UNT/ML Pen Injector
347	16.997965	-59.73934	EHR_drugs	19135374	19135374	calcium chloride 0.0014 MEQ/ML / potassium chloride 0.004 MEQ/ML / sodium chloride 0.103 MEQ/ML / sodium lactate 0.028 MEQ/ML Injectable Solution
348	-18.058685	-45.89505	EHR_drugs	19135786	19135786	potassium dichromate
349	49.662895	-72.850334	EHR_drugs	19135928	19135928	soy protein-iron complex
350	3.6924267	-41.17351	EHR_drugs	19137329	19137329	thiamine hydrochloride 100 MG/ML Injectable Solution
351	-7.7332797	-66.596176	EHR_conditions	192279	192279	Disorder of kidney due to diabetes mellitus
352	-25.6553	-71.577194	EHR_conditions	192450	192450	Retention of urine
353	-18.900867	-37.31352	EHR_conditions	192667	192667	Atrophic gastritis
354	3.077805	-52.275105	EHR_conditions	192671	192671	Gastrointestinal hemorrhage
355	42.512173	-78.734535	EHR_conditions	192676	192676	Cervical intraepithelial neoplasia grade 1
356	-17.489267	-34.655018	EHR_conditions	192963	192963	Disorder of pancreas
357	29.659105	-81.29768	EHR_conditions	193322	193322	Right lower quadrant pain
358	1.461589	-43.796497	EHR_conditions	193326	193326	Urge incontinence of urine
359	43.6989	-50.709007	EHR_conditions	193688	193688	Clostridioides difficile infection
360	43.59317	-49.248592	EHR_conditions	193782	193782	End-stage renal disease
361	1.426796	-31.175098	EHR_conditions	194081	194081	Acute cystitis
362	23.990032	-77.163765	EHR_conditions	194133	194133	Low back pain
363	-25.88637	-39.16011	EHR_conditions	194406	194406	Urinary tract obstruction
364	53.707836	-72.33448	EHR_conditions	194611	194611	Carcinoma in situ of uterine cervix
365	-3.7238016	-36.8337	EHR_conditions	194984	194984	Disease of liver
366	50.351257	-64.88628	EHR_conditions	195083	195083	Left lower quadrant pain
367	-20.015194	-37.114807	EHR_conditions	195562	195562	Hemorrhoids
368	20.494326	-31.877226	EHR_conditions	195771	195771	Secondary diabetes mellitus
369	49.812588	-49.73413	EHR_conditions	195847	195847	Gastroparesis syndrome
370	52.391743	-53.98921	EHR_conditions	195873	195873	Leukorrhea
371	27.878517	-77.187935	EHR_conditions	196523	196523	Diarrhea
372	-19.60708	-55.435894	EHR_conditions	197032	197032	Hyperplasia of prostate
373	1.146657	-41.791027	EHR_conditions	197236	197236	Uterine leiomyoma
374	28.646511	-52.33787	EHR_conditions	197320	197320	Acute renal failure syndrome
375	36.634693	-70.2853	EHR_conditions	197381	197381	Epigastric pain
376	2.5356228	-66.68982	EHR_conditions	197672	197672	Urinary incontinence
377	13.806257	-40.29811	EHR_conditions	197675	197675	Incontinence of feces
378	-4.343386	-31.851408	EHR_conditions	197684	197684	Dysuria
379	21.730606	-77.64858	EHR_conditions	197913	197913	Disorder of function of stomach
380	-20.225256	-42.379185	EHR_conditions	197988	197988	Generalized abdominal pain
381	-12.774045	-65.98263	EHR_conditions	198263	198263	Right upper quadrant pain
382	-20.397953	-53.613075	EHR_conditions	198803	198803	Benign prostatic hyperplasia
383	-7.831688	-55.00812	EHR_conditions	200174	200174	Disorder of skin and/or subcutaneous tissue
384	19.377567	-75.82498	EHR_conditions	200219	200219	Abdominal pain
385	-3.3374128	-74.313805	EHR_procedures	2002685	2002685	Other endoscopy of small intestine
386	49.95771	-53.050995	EHR_conditions	200528	200528	Ascites
387	55.686687	-55.30107	EHR_conditions	200687	200687	Renal disorder due to type 1 diabetes mellitus
388	-23.944963	-51.99781	EHR_conditions	200843	200843	Finding of frequency of urination
389	1.1548402	-44.64427	EHR_conditions	200845	200845	Urgent desire to urinate
390	-1.443385	-51.503742	EHR_conditions	201061	201061	Diaphragmatic hernia
391	13.20256	-23.954779	EHR_conditions	201070	201070	Cholelithiasis AND cholecystitis without obstruction
392	-19.504929	-58.63012	EHR_conditions	201072	201072	Benign prostatic hyperplasia without outflow obstruction
393	55.687607	-55.30129	EHR_conditions	201254	201254	Type 1 diabetes mellitus
394	41.88608	-48.23479	EHR_conditions	201313	201313	Hypertensive renal disease
395	2.1280537	-41.098297	EHR_conditions	201337	201337	Disorder of bladder
396	39.144405	-64.9715	EHR_conditions	201340	201340	Gastritis
397	25.894583	-19.723568	EHR_conditions	201418	201418	Flatulence, eructation and gas pain
398	5.7336698	-54.170464	EHR_conditions	201613	201613	Chronic nonalcoholic liver disease
399	-27.77795	-71.86135	EHR_conditions	201618	201618	Disorder of intestine
400	8.161805	-34.605232	EHR_conditions	201620	201620	Kidney stone
401	51.347378	-57.13838	EHR_conditions	201820	201820	Diabetes mellitus
402	43.227123	-45.901318	EHR_conditions	201826	201826	Type 2 diabetes mellitus
403	49.81011	-49.732494	EHR_conditions	201891	201891	Disorder of stomach
404	27.219738	-21.217651	EHR_procedures	2100657	2100657	Anesthesia for procedures on eye; not otherwise specified
405	-3.4043024	-18.274683	EHR_procedures	2100658	2100658	Anesthesia for procedures on eye; lens surgery
406	22.142996	-26.03466	EHR_procedures	2100660	2100660	Anesthesia for procedures on eye; vitreoretinal surgery
407	-27.647383	-34.364098	EHR_procedures	2100740	2100740	Anesthesia for all procedures on esophagus, thyroid, larynx, trachea and lymphatic system of neck; not otherwise specified, age 1 year or older
408	-2.7775068	-10.344094	EHR_procedures	2100773	2100773	Anesthesia for procedures on the integumentary system on the extremities, anterior trunk and perineum; not otherwise specified
409	-20.890537	-61.00574	EHR_procedures	2100778	2100778	Anesthesia for procedures on the integumentary system on the extremities, anterior trunk and perineum; electrical conversion of arrhythmias
410	-8.052615	-75.720955	EHR_procedures	2100917	2100917	Anesthesia for extensive spine and spinal cord procedures (eg, spinal instrumentation or vascular procedures)
411	-14.02339	-43.51624	EHR_procedures	2100997	2100997	Anesthesia for intraperitoneal procedures in lower abdomen including laparoscopy; not otherwise specified
412	40.59736	-56.297703	EHR_procedures	2101590	2101590	Anesthesia for vaginal procedures (including biopsy of labia, vagina, cervix or endometrium); not otherwise specified
413	18.68752	-35.56778	EHR_procedures	2101681	2101681	Anesthesia for open procedures on bones of lower leg, ankle, and foot; not otherwise specified
414	-28.713545	-54.787342	EHR_procedures	2101708	2101708	Anesthesia for open or surgical arthroscopic procedures on humeral head and neck, sternoclavicular joint, acromioclavicular joint, and shoulder joint; not otherwise specified
415	50.178383	-65.59643	EHR_procedures	2101755	2101755	Anesthesia for all procedures on nerves, muscles, tendons, fascia, and bursae of forearm, wrist, and hand
416	14.106571	-28.180437	EHR_procedures	2101788	2101788	Anesthesia for non-invasive imaging or radiation therapy
417	-18.267702	-32.17833	EHR_procedures	2101877	2101877	Incision and drainage of abscess (eg, carbuncle, suppurative hidradenitis, cutaneous or subcutaneous abscess, cyst, furuncle, or paronychia); simple or single
418	19.743639	-35.941116	EHR_procedures	2101925	2101925	Debridement, subcutaneous tissue (includes epidermis and dermis, if performed); first 20 sq cm or less
419	-17.492067	-57.33765	EHR_procedures	2101931	2101931	Biopsy of skin, subcutaneous tissue and/or mucous membrane (including simple closure), unless otherwise listed; single lesion
420	-6.4591656	-32.461185	EHR_procedures	2102166	2102166	Repair, intermediate, wounds of scalp, axillae, trunk and/or extremities (excluding hands and feet); 2.6 cm to 7.5 cm
421	-0.09555621	-54.106808	EHR_procedures	2102219	2102219	Repair, complex, scalp, arms, and/or legs; 2.6 cm to 7.5 cm
422	-20.292322	-57.68895	EHR_procedures	2102577	2102577	Destruction (eg, laser surgery, electrosurgery, cryosurgery, chemosurgery, surgical curettement), premalignant lesions (eg, actinic keratoses); first lesion
423	-20.292686	-57.689075	EHR_procedures	2102578	2102578	Destruction (eg, laser surgery, electrosurgery, cryosurgery, chemosurgery, surgical curettement), premalignant lesions (eg, actinic keratoses); second through 14 lesions, each (List separately in addition to code for first lesion)
424	-1.084696	-52.656155	EHR_procedures	2102579	2102579	Destruction (eg, laser surgery, electrosurgery, cryosurgery, chemosurgery, surgical curettement), premalignant lesions (eg, actinic keratoses), 15 or more lesions
425	-17.781681	-57.484035	EHR_procedures	2102593	2102593	Destruction (eg, laser surgery, electrosurgery, cryosurgery, chemosurgery, surgical curettement), of benign lesions other than skin tags or cutaneous vascular proliferative lesions; up to 14 lesions
426	-4.2215385	-36.499146	EHR_procedures	2102639	2102639	Mohs micrographic technique, including removal of all gross tumor, surgical excision of tissue specimens, mapping, color coding of specimens, microscopic examination of specimens by the surgeon, and histopathologic preparation including routine stain(s) (
427	7.0914507	-52.981316	EHR_procedures	2102641	2102641	Mohs micrographic technique, including removal of all gross tumor, surgical excision of tissue specimens, mapping, color coding of specimens, microscopic examination of specimens by the surgeon, and histopathologic preparation including routine stain(s) (
428	-20.24874	-61.09033	EHR_procedures	2102657	2102657	Unlisted procedure, skin, mucous membrane and subcutaneous tissue
429	-19.586637	-40.967484	EHR_procedures	2102675	2102675	Biopsy of breast; percutaneous, automated vacuum assisted or rotating biopsy device, using imaging guidance
430	-2.26523	-9.313314	EHR_procedures	2102713	2102713	Preoperative placement of needle localization wire, breast
431	-19.586637	-40.967484	EHR_procedures	2102715	2102715	Image guided placement, metallic localization clip, percutaneous, during breast biopsy/aspiration (List separately in addition to code for primary procedure)
432	-3.364423	-11.16175	EHR_procedures	2102720	2102720	Mastectomy, partial (eg, lumpectomy, tylectomy, quadrantectomy, segmentectomy)
433	28.040464	-77.56935	EHR_procedures	2102895	2102895	Injection(s); single tendon sheath, or ligament, aponeurosis (eg, plantar fascia )
434	-24.739058	-72.62594	EHR_procedures	2102897	2102897	Injection(s); single or multiple trigger point(s), 1 or 2 muscle(s)
435	-7.0761814	-73.46129	EHR_procedures	2102898	2102898	Injection(s); single or multiple trigger point(s), 3 or more muscles
436	30.717373	-82.52707	EHR_procedures	2102900	2102900	Arthrocentesis, aspiration and/or injection, small joint or bursa (eg, fingers, toes); without ultrasound guidance
437	30.7174	-82.5276	EHR_procedures	2102912	2102912	Arthrocentesis, aspiration and/or injection, major joint or bursa (eg, shoulder, hip, knee, subacromial bursa); without ultrasound guidance
438	-8.053151	-75.71781	EHR_procedures	2102976	2102976	Allograft, morselized, or placement of osteopromotive material, for spine surgery only (List separately in addition to code for primary procedure)
439	-8.05299	-75.72116	EHR_procedures	2102978	2102978	Autograft for spine surgery only (includes harvesting the graft); local (eg, ribs, spinous process, or laminar fragments) obtained from same incision (List separately in addition to code for primary procedure)
440	50.178204	-65.596275	EHR_procedures	2104393	2104393	Tendon sheath incision (eg, for trigger finger)
441	-25.211658	-32.54549	EHR_procedures	2104836	2104836	Arthroplasty, acetabular and proximal femoral prosthetic replacement (total hip arthroplasty), with or without autograft or allograft
442	19.743813	-35.941357	EHR_procedures	2105807	2105807	Amputation, toe; metatarsophalangeal joint
443	-8.032044	-53.54797	EHR_procedures	2106389	2106389	Nasal endoscopy, diagnostic, unilateral or bilateral (separate procedure)
444	-20.809803	-70.326416	EHR_procedures	2106527	2106527	Laryngoscopy, flexible; diagnostic
445	15.757425	-90.760574	EHR_procedures	2108115	2108115	Collection of venous blood by venipuncture
446	10.664652	-48.064182	EHR_procedures	2108253	2108253	Collection of blood specimen from a completely implantable venous access device
447	1.2657485	-67.66922	EHR_procedures	2108260	2108260	Arterial puncture, withdrawal of blood for diagnosis
448	10.949126	-67.54281	EHR_procedures	2108261	2108261	Arterial catheterization or cannulation for sampling, monitoring or transfusion (separate procedure); percutaneous
449	-9.86572	-35.696114	EHR_procedures	2108469	2108469	Biopsy or excision of lymph node(s); open, deep axillary node(s)
450	3.5742798	-73.09165	EHR_procedures	2108883	2108883	Esophagogastroduodenoscopy, flexible, transoral; diagnostic, including collection of specimen(s) by brushing or washing, when performed (separate procedure)
451	10.128722	-75.55772	EHR_procedures	2108887	2108887	Esophagogastroduodenoscopy, flexible, transoral; with biopsy, single or multiple
452	-19.570694	-35.91756	EHR_procedures	2108974	2108974	Laparoscopy, surgical, gastric restrictive procedure; with gastric bypass and Roux-en-Y gastroenterostomy (roux limb 150 cm or less)
453	-29.540834	-53.164955	EHR_procedures	2109194	2109194	Colonoscopy, flexible; diagnostic, including collection of specimen(s) by brushing or washing, when performed (separate procedure)
454	11.357106	-43.82766	EHR_procedures	2109196	2109196	Colonoscopy, flexible; with biopsy, single or multiple
455	-12.127029	-26.86247	EHR_procedures	2109201	2109201	Colonoscopy, flexible; with removal of tumor(s), polyp(s), or other lesion(s) by snare technique
456	-19.586637	-40.967484	EHR_procedures	2109260	2109260	Anoscopy; diagnostic, including collection of specimen(s) by brushing or washing, when performed (separate procedure)
457	10.709924	-17.364822	EHR_procedures	2109730	2109730	Insertion of non-indwelling bladder catheter (eg, straight catheterization for residual urine)
458	-26.063488	-25.791384	EHR_procedures	2109742	2109742	Electromyography studies (EMG) of anal or urethral sphincter, other than needle, any technique
459	-26.063692	-25.791796	EHR_procedures	2109746	2109746	Voiding pressure studies, intra-abdominal (ie, rectal, gastric, intraperitoneal) (List separately in addition to code for primary procedure)
460	-7.5183535	-77.40695	EHR_procedures	2109747	2109747	Measurement of post-voiding residual urine and/or bladder capacity by ultrasound, non-imaging
461	2.0201106	-40.72678	EHR_procedures	2109766	2109766	Cystourethroscopy (separate procedure)
462	9.437851	-19.728573	EHR_procedures	2110194	2110194	Insertion of intrauterine device (IUD)
463	-8.052291	-75.72112	EHR_procedures	2110652	2110652	Laminectomy, facetectomy and foraminotomy (unilateral or bilateral with decompression of spinal cord, cauda equina and/or nerve root[s], [eg, spinal or lateral recess stenosis]), single vertebral segment; lumbar
464	-8.723229	-66.71902	EHR_procedures	2110766	2110766	Injection(s), anesthetic agent(s) and/or steroid; other peripheral nerve or branch
465	-7.0761786	-73.46125	EHR_procedures	2110900	2110900	Unlisted procedure, nervous system
466	27.219336	-21.217981	EHR_procedures	2110981	2110981	Aqueous shunt to extraocular equatorial plate reservoir, external approach; with graft
467	52.510815	-46.825462	EHR_procedures	2111004	2111004	Discission of secondary membranous cataract (opacified posterior lens capsule and/or anterior hyaloid); laser surgery (eg, YAG laser) (1 or more stages)
468	-0.95625514	-19.665485	EHR_procedures	2111013	2111013	Extracapsular cataract removal with insertion of intraocular lens prosthesis (1-stage procedure), manual or mechanical technique (eg, irrigation and aspiration or phacoemulsification), complex, requiring devices or techniques not generally used in routine
469	-3.3369253	-18.625689	EHR_procedures	2111015	2111015	Extracapsular cataract removal with insertion of intraocular lens prosthesis (1 stage procedure), manual or mechanical technique (eg, irrigation and aspiration or phacoemulsification); without endoscopic cyclophotocoagulation
470	18.972692	-22.54812	EHR_procedures	2111021	2111021	Removal of vitreous, anterior approach (open sky technique or limbal incision); subtotal removal with mechanical vitrectomy
471	41.407475	-19.204641	EHR_procedures	2111025	2111025	Intravitreal injection of a pharmacologic agent (separate procedure)
472	20.297441	-22.628664	EHR_procedures	2111028	2111028	Vitrectomy, mechanical, pars plana approach
473	21.013353	-27.06765	EHR_procedures	2111031	2111031	Vitrectomy, mechanical, pars plana approach; with endolaser panretinal photocoagulation
474	20.803509	-25.877993	EHR_procedures	2111041	2111041	Repair of complex retinal detachment (eg, proliferative vitreoretinopathy, stage C-1 or greater, diabetic traction retinal detachment, retinopathy of prematurity, retinal tear of greater than 90 degrees), with vitrectomy and membrane peeling, including, w
475	17.66419	-25.009357	EHR_procedures	2111054	2111054	Treatment of extensive or progressive retinopathy (eg, diabetic retinopathy), photocoagulation
476	-18.386988	-44.55227	EHR_procedures	2111177	2111177	Dilation of lacrimal punctum, with or without irrigation
477	-22.774405	-73.047424	EHR_procedures	2111199	2111199	Removal impacted cerumen requiring instrumentation, unilateral
478	19.577387	-66.98518	EHR_measurements	21490553	21490553	Sevoflurane gas delivered during case [Volume] from Gas delivery system
479	20.049309	-66.65237	EHR_measurements	21490565	21490565	Dynamic plateau pressure
480	17.155697	-60.54186	EHR_measurements	21490566	21490566	Minimum alveolar concentration (MAC) for anesthesia.XXX Anesthetic agent.XXX
481	20.133457	-66.834946	EHR_measurements	21490581	21490581	Lung compliance
482	17.008835	-60.48645	EHR_measurements	21490615	21490615	Nitrous oxide [VFr/PPres] Gas delivery system
483	-7.3659577	-48.04443	EHR_measurements	21490675	21490675	Central venous pressure (CVP)
484	20.048988	-66.65251	EHR_measurements	21490855	21490855	PEEP Respiratory system --on ventilator
485	-33.658394	-50.108677	EHR_measurements	21492659	21492659	Gastrointestinal pathogens panel - Stool by NAA with probe detection
486	31.85815	-47.188732	EHR_observations	21493183	21493183	Variant coding system [Identifier]
487	53.217438	-66.472115	EHR_measurements	21493881	21493881	Respiratory pathogens DNA and RNA identified in Respiratory specimen by NAA with probe detection
488	20.21891	-50.723873	EHR_measurements	21494067	21494067	Heparin unfractionated [Units/volume] in Blood by Heparin protamine titration
489	-7.1326537	-51.193645	EHR_procedures	2211327	2211327	Computed tomography, head or brain; without contrast material
490	22.6864	-47.935925	EHR_procedures	2211333	2211333	Computed tomography, maxillofacial area; without contrast material
491	14.25606	-27.923103	EHR_procedures	2211340	2211340	Computed tomographic angiography, neck, with contrast material(s), including noncontrast images, if performed, and image postprocessing
492	34.732548	-25.990372	EHR_procedures	2211344	2211344	Magnetic resonance (eg, proton) imaging, orbit, face, and/or neck; without contrast material(s), followed by contrast material(s) and further sequences
493	7.555914	-34.241375	EHR_procedures	2211345	2211345	Magnetic resonance angiography, head; without contrast material(s)
494	7.0381403	-34.187183	EHR_procedures	2211350	2211350	Magnetic resonance angiography, neck; without contrast material(s), followed by contrast material(s) and further sequences
495	22.022884	-41.91702	EHR_procedures	2211351	2211351	Magnetic resonance (eg, proton) imaging, brain (including brain stem); without contrast material
496	-2.087521	-63.92107	EHR_procedures	2211353	2211353	Magnetic resonance (eg, proton) imaging, brain (including brain stem); without contrast material, followed by contrast material(s) and further sequences
497	23.795918	-58.70747	EHR_procedures	2211359	2211359	Radiologic examination, chest; single view, frontal
498	22.94058	-70.968956	EHR_procedures	2211361	2211361	Radiologic examination, chest, 2 views, frontal and lateral
499	-31.782936	-61.643585	EHR_procedures	2211372	2211372	Radiologic examination, ribs, unilateral; 2 views
500	0.8731333	-72.53358	EHR_procedures	2211378	2211378	Computed tomography, thorax, diagnostic; without contrast material
501	-1.3578635	-46.540485	EHR_procedures	2211379	2211379	Computed tomography, thorax, diagnostic; with contrast material(s)
502	29.693817	-42.31296	EHR_procedures	2211381	2211381	Computed tomographic angiography, chest (noncoronary), with contrast material(s), including noncontrast images, if performed, and image postprocessing
503	-7.0760717	-73.461235	EHR_procedures	2211387	2211387	Radiologic examination, spine, single view, specify level
504	55.7164	-55.420082	EHR_procedures	2211388	2211388	Radiologic examination, spine, cervical; 2 or 3 views
505	3.7629595	-24.237394	EHR_procedures	2211389	2211389	Radiologic examination, spine, cervical; 4 or 5 views
506	-8.364407	-35.751827	EHR_procedures	2211392	2211392	Radiologic examination, spine; thoracic, 2 views
507	-25.588928	-74.2916	EHR_procedures	2211397	2211397	Radiologic examination, spine, lumbosacral; 2 or 3 views
508	-24.999008	-72.854836	EHR_procedures	2211398	2211398	Radiologic examination, spine, lumbosacral; minimum of 4 views
509	3.6765742	-68.62325	EHR_procedures	2211401	2211401	Computed tomography, cervical spine; without contrast material
510	-7.3361793	-78.90452	EHR_procedures	2211404	2211404	Computed tomography, thoracic spine; without contrast material
511	-23.340126	-72.55532	EHR_procedures	2211407	2211407	Computed tomography, lumbar spine; without contrast material
512	-4.9360332	-65.88543	EHR_procedures	2211410	2211410	Magnetic resonance (eg, proton) imaging, spinal canal and contents, cervical; without contrast material
513	18.932142	-50.277363	EHR_procedures	2211412	2211412	Magnetic resonance (eg, proton) imaging, spinal canal and contents, thoracic; without contrast material
514	-19.41849	-72.393776	EHR_procedures	2211414	2211414	Magnetic resonance (eg, proton) imaging, spinal canal and contents, lumbar; without contrast material
515	-7.118333	-67.01551	EHR_procedures	2211416	2211416	Magnetic resonance (eg, proton) imaging, spinal canal and contents, without contrast material, followed by contrast material(s) and further sequences; cervical
516	-10.247442	-77.45675	EHR_procedures	2211417	2211417	Magnetic resonance (eg, proton) imaging, spinal canal and contents, without contrast material, followed by contrast material(s) and further sequences; thoracic
517	-22.610792	-58.66798	EHR_procedures	2211420	2211420	Radiologic examination, pelvis; 1 or 2 views
518	-2.1512249	-36.48415	EHR_procedures	2211424	2211424	Computed tomography, pelvis; with contrast material(s)
519	-32.617798	-59.6181	EHR_procedures	2211426	2211426	Magnetic resonance (eg, proton) imaging, pelvis; without contrast material(s)
520	-2.6795774	-42.79349	EHR_procedures	2211428	2211428	Magnetic resonance (eg, proton) imaging, pelvis; without contrast material(s), followed by contrast material(s) and further sequences
521	26.906435	-81.45876	EHR_procedures	2211446	2211446	Radiologic examination, shoulder; complete, minimum of 2 views
522	12.134309	-22.959501	EHR_procedures	2211449	2211449	Radiologic examination; humerus, minimum of 2 views
523	-28.919521	-61.89059	EHR_procedures	2211451	2211451	Radiologic examination, elbow; complete, minimum of 3 views
524	-1.3216907	-41.956875	EHR_procedures	2211455	2211455	Radiologic examination, wrist; 2 views
525	3.0775216	-39.126583	EHR_procedures	2211456	2211456	Radiologic examination, wrist; complete, minimum of 3 views
526	-22.529884	-73.672615	EHR_procedures	2211459	2211459	Radiologic examination, hand; minimum of 3 views
527	-28.072174	-59.520073	EHR_procedures	2211460	2211460	Radiologic examination, finger(s), minimum of 2 views
528	-9.372353	-26.629705	EHR_procedures	2211461	2211461	Computed tomography, upper extremity; without contrast material
529	-33.923595	-61.903603	EHR_procedures	2211468	2211468	Magnetic resonance (eg, proton) imaging, any joint of upper extremity; without contrast material(s)
530	-30.155695	-64.0456	EHR_procedures	2211474	2211474	Radiologic examination, hips, bilateral, minimum of 2 views of each hip, including anteroposterior view of pelvis
531	-15.015426	-28.180891	EHR_procedures	2211480	2211480	Radiologic examination, knee; 1 or 2 views
532	-24.686083	-59.958096	EHR_procedures	2211481	2211481	Radiologic examination, knee; 3 views
533	-15.0899	-42.42021	EHR_procedures	2211482	2211482	Radiologic examination, knee; complete, 4 or more views
534	2.7951398	-40.29578	EHR_procedures	2211483	2211483	Radiologic examination, knee; both knees, standing, anteroposterior
535	49.812588	-49.73413	EHR_procedures	2211485	2211485	Radiologic examination; tibia and fibula, 2 views
536	2.818936	-44.44814	EHR_procedures	2211487	2211487	Radiologic examination, ankle; 2 views
537	29.52682	-80.77058	EHR_procedures	2211488	2211488	Radiologic examination, ankle; complete, minimum of 3 views
538	35.07532	-62.990997	EHR_procedures	2211491	2211491	Radiologic examination, foot; complete, minimum of 3 views
539	54.857777	-55.63342	EHR_procedures	2211494	2211494	Computed tomography, lower extremity; without contrast material
540	26.794888	-45.85927	EHR_procedures	2211501	2211501	Magnetic resonance (eg, proton) imaging, any joint of lower extremity; without contrast material
541	52.26317	-57.821224	EHR_procedures	2211506	2211506	Radiologic examination, abdomen; single anteroposterior view
542	31.544924	-81.82415	EHR_procedures	2211508	2211508	Radiologic examination, abdomen; complete, including decubitus and/or erect views
543	22.634352	-47.791912	EHR_procedures	2211512	2211512	Computed tomography, abdomen; without contrast material, followed by contrast material(s) and further sections
544	2.881025	-41.81743	EHR_procedures	2211514	2211514	Magnetic resonance (eg, proton) imaging, abdomen; without contrast material(s)
545	-6.001825	-43.76523	EHR_procedures	2211516	2211516	Magnetic resonance (eg, proton) imaging, abdomen; without contrast material(s), followed by with contrast material(s) and further sequences
546	11.488664	-78.146835	EHR_procedures	2211520	2211520	Radiologic examination, esophagus, including scout chest radiograph(s) and delayed image(s), when performed; single-contrast (eg, barium) study
547	-7.3360977	-78.90629	EHR_procedures	2211521	2211521	Radiologic examination, swallowing function, with cineradiography/videoradiography, including scout neck radiograph(s) and delayed image(s), when performed, contrast (eg, barium) study
548	-1.311515	-10.527425	EHR_procedures	2211701	2211701	Radiological examination, surgical specimen
549	4.8938584	-35.519836	EHR_procedures	2211717	2211717	3D rendering with interpretation and reporting of computed tomography, magnetic resonance imaging, ultrasound, or other tomographic modality with image postprocessing under concurrent supervision; requiring image postprocessing on an independent workstati
550	21.712965	-26.193577	EHR_procedures	2211731	2211731	Ophthalmic ultrasound, diagnostic; B-scan (with or without superimposed non-quantitative A-scan)
551	26.401585	-22.664099	EHR_procedures	2211733	2211733	Ophthalmic ultrasound, diagnostic; corneal pachymetry, unilateral or bilateral (determination of corneal thickness)
552	-30.617304	22.006569	EHR_procedures	2211735	2211735	Ophthalmic biometry by ultrasound echography, A-scan; with intraocular lens power calculation
553	-13.443762	-62.90427	EHR_procedures	2211737	2211737	Ultrasound, soft tissues of head and neck (eg, thyroid, parathyroid, parotid), real time with image documentation
554	-15.71188	-26.922302	EHR_procedures	2211738	2211738	Ultrasound, chest (includes mediastinum), real time with image documentation
555	32.528122	-50.084663	EHR_procedures	2211740	2211740	Ultrasound, abdominal, real time with image documentation; complete
556	6.495001	-46.90215	EHR_procedures	2211741	2211741	Ultrasound, abdominal, real time with image documentation; limited (eg, single organ, quadrant, follow-up)
557	22.056343	-41.868595	EHR_procedures	2211742	2211742	Ultrasound, retroperitoneal (eg, renal, aorta, nodes), real time with image documentation; complete
558	-13.729954	-43.93085	EHR_procedures	2211765	2211765	Ultrasound, transvaginal
559	-14.2687645	-43.36438	EHR_procedures	2211767	2211767	Ultrasound, pelvic (nonobstetric), real time with image documentation; complete
560	32.05137	-67.56107	EHR_procedures	2211779	2211779	Ultrasound guidance for vascular access requiring ultrasound evaluation of potential access sites, documentation of selected vessel patency, concurrent realtime ultrasound visualization of vascular needle entry, with permanent recording and reporting (Lis
561	23.096802	-81.15603	EHR_procedures	2211783	2211783	Ultrasonic guidance for needle placement (eg, biopsy, aspiration, injection, localization device), imaging supervision and interpretation
562	36.693275	-38.479836	EHR_procedures	2211799	2211799	Fluoroscopic guidance and localization of needle or catheter tip for spine or paraspinous diagnostic or therapeutic injection procedures (epidural or subarachnoid) (List separately in addition to code for primary procedure)
563	-1.0206633	-9.327881	EHR_procedures	2211808	2211808	Computer-aided detection (computer algorithm analysis of digital image data for lesion detection) with further review for interpretation, with or without digitization of film radiographic images; diagnostic mammography (List separately in addition to code
564	0.8838365	-79.68853	EHR_procedures	2211809	2211809	Computer-aided detection (computer algorithm analysis of digital image data for lesion detection) with further review for interpretation, with or without digitization of film radiographic images; screening mammography (List separately in addition to code
565	-1.0203414	-9.327789	EHR_procedures	2211812	2211812	Mammography; unilateral
566	-2.2652755	-9.3132515	EHR_procedures	2211813	2211813	Mammography; bilateral
567	0.8760154	-79.69992	EHR_procedures	2211814	2211814	Screening mammography, bilateral (2-view study of each breast)
568	-16.446531	-36.581345	EHR_procedures	2211816	2211816	Magnetic resonance imaging, breast, without and/or with contrast material(s); bilateral
569	-31.06777	-52.465607	EHR_procedures	2211819	2211819	Bone length studies (orthoroentgenogram, scanogram)
570	5.442764	-84.88692	EHR_procedures	2211826	2211826	Dual-energy X-ray absorptiometry (DXA), bone density study, 1 or more sites; axial skeleton (eg, hips, pelvis, spine)
571	-10.082655	-77.79583	EHR_procedures	2211833	2211833	Therapeutic radiology treatment planning; complex
572	-10.085131	-77.7978	EHR_procedures	2211834	2211834	Therapeutic radiology simulation-aided field setting; simple
573	-10.083066	-77.79678	EHR_procedures	2211836	2211836	Therapeutic radiology simulation-aided field setting; complex
574	-10.083134	-77.79601	EHR_procedures	2211837	2211837	3-dimensional radiotherapy plan, including dose-volume histograms
575	-10.085546	-77.79801	EHR_procedures	2211839	2211839	Basic radiation dosimetry calculation, central axis depth dose calculation, TDF, NSD, gap calculation, off axis factor, tissue inhomogeneity factors, calculation of non-ionizing radiation surface and depth dose, as required during course of treatment, onl
576	2.4774277	-72.63642	EHR_procedures	2211957	2211957	Gastric emptying imaging study (eg, solid, liquid, or both)
577	-4.441925	-41.58926	EHR_procedures	2212057	2212057	Positron emission tomography (PET) with concurrently acquired computed tomography (CT) for attenuation correction and anatomical localization imaging; skull base to mid-thigh
578	5.902976	-34.952187	EHR_measurements	2212090	2212090	Basic metabolic panel (Calcium, total) This panel must include the following: Calcium, total (82310) Carbon dioxide (bicarbonate) (82374) Chloride (82435) Creatinine (82565) Glucose (82947) Potassium (84132) Sodium (84295) Urea nitrogen (BUN) (84520)
579	5.065774	-26.680214	EHR_measurements	2212092	2212092	Electrolyte panel This panel must include the following: Carbon dioxide (bicarbonate) (82374) Chloride (82435) Potassium (84132) Sodium (84295)
580	18.031517	-90.356514	EHR_measurements	2212093	2212093	Comprehensive metabolic panel This panel must include the following: Albumin (82040) Bilirubin, total (82247) Calcium, total (82310) Carbon dioxide (bicarbonate) (82374) Chloride (82435) Creatinine (82565) Glucose (82947) Phosphatase, alkaline (84075) Pot
581	24.93741	-82.2928	EHR_measurements	2212095	2212095	Lipid panel This panel must include the following: Cholesterol, serum, total (82465) Lipoprotein, direct measurement, high density cholesterol (HDL cholesterol) (83718) Triglycerides (84478)
582	38.823013	-81.062546	EHR_measurements	2212168	2212168	Urinalysis, by dip stick or tablet reagent for bilirubin, glucose, hemoglobin, ketones, leukocytes, nitrite, pH, protein, specific gravity, urobilinogen, any number of these constituents; automated, without microscopy
583	-0.95213175	-56.255814	EHR_measurements	2212244	2212244	Calcium; urine quantitative, timed specimen
584	34.513702	-65.34509	EHR_measurements	2212294	2212294	Creatinine; blood
585	-18.7377	-44.656376	EHR_measurements	2212320	2212320	Estradiol; total
586	55.686687	-55.30107	EHR_measurements	2212742	2212742	Thromboplastin time, partial (PTT); plasma or whole blood
587	-4.2500777	-40.202744	EHR_measurements	2212786	2212786	Immunoassay for tumor antigen, quantitative; CA 19-9
588	-15.325236	-81.24244	EHR_measurements	2212800	2212800	Immunofixation electrophoresis; serum
589	52.604343	-60.566216	EHR_measurements	2212885	2212885	Hepatitis B core antibody (HBcAb); total
590	52.174206	-55.83869	EHR_procedures	2213282	2213282	Level III - Surgical pathology, gross and microscopic examination Abortion, induced Abscess Aneurysm - arterial/ventricular Anus, tag Appendix, other than incidental Artery, atheromatous plaque Bartholin's gland cyst Bone fragment(s), other than pathologi
591	12.930708	-83.25711	EHR_procedures	2213283	2213283	Level IV - Surgical pathology, gross and microscopic examination Abortion - spontaneous/missed Artery, biopsy Bone marrow, biopsy Bone exostosis Brain/meninges, other than for tumor resection Breast, biopsy, not requiring microscopic evaluation of surgica
592	20.813242	-80.84821	EHR_procedures	2213284	2213284	Level V - Surgical pathology, gross and microscopic examination Adrenal, resection Bone - biopsy/curettings Bone fragment(s), pathologic fracture Brain, biopsy Brain/meninges, tumor resection Breast, excision of lesion, requiring microscopic evaluation of
593	-6.3562818	-53.813126	EHR_procedures	2213286	2213286	Decalcification procedure (List separately in addition to code for surgical pathology examination)
594	34.194187	-25.368948	EHR_procedures	2213292	2213292	Consultation and report on referred slides prepared elsewhere
595	-6.9853134	-38.540283	EHR_procedures	2213296	2213296	Pathology consultation during surgery; first tissue block, with frozen section(s), single specimen
596	-4.249999	-40.20261	EHR_procedures	2213297	2213297	Pathology consultation during surgery; each additional tissue block with frozen section(s) (List separately in addition to code for primary procedure)
597	4.0726132	-82.66201	EHR_procedures	2213418	2213418	Immunization administration (includes percutaneous, intradermal, subcutaneous, or intramuscular injections); 1 vaccine (single or combination vaccine/toxoid)
598	-23.028307	-60.094376	EHR_procedures	2213419	2213419	Immunization administration (includes percutaneous, intradermal, subcutaneous, or intramuscular injections); each additional vaccine (single or combination vaccine/toxoid) (List separately in addition to code for primary procedure)
599	19.132507	-33.388554	EHR_procedures	2213572	2213572	Hemodialysis procedure with single evaluation by a physician or other qualified health care professional
600	2.4774277	-72.63642	EHR_procedures	2313614	2313614	Esophagus, gastroesophageal reflux test; with mucosal attached telemetry pH electrode placement, recording, analysis and interpretation
601	-33.48989	-47.163673	EHR_procedures	2313637	2313637	Determination of refractive state
602	26.5221	-22.76514	EHR_procedures	2313640	2313640	Gonioscopy (separate procedure)
603	-37.703136	-7.5817723	EHR_procedures	2313641	2313641	Computerized corneal topography, unilateral or bilateral, with interpretation and report
604	28.451605	-20.051706	EHR_procedures	2313647	2313647	Visual field examination, unilateral or bilateral, with interpretation and report; extended examination (eg, Goldmann visual fields with at least 3 isopters plotted and static determination within the central 30, or quantitative, automated threshold perim
605	15.093631	-11.300204	EHR_procedures	2313652	2313652	Ophthalmic biometry by partial coherence interferometry with intraocular lens power calculation
606	-7.4622335	0.1285656	EHR_procedures	2313654	2313654	Ophthalmoscopy, extended, with retinal drawing (eg, for retinal detachment, melanoma), with interpretation and report; initial
607	37.364243	-24.986422	EHR_procedures	2313657	2313657	Fluorescein angiography (includes multiframe imaging) with interpretation and report, unilateral or bilateral
608	14.916737	-20.889025	EHR_procedures	2313659	2313659	Fundus photography with interpretation and report
609	28.499514	-21.531553	EHR_procedures	2313666	2313666	External ocular photography with interpretation and report for documentation of medical progress (eg, close-up photography, slit lamp photography, goniophotography, stereo-photography)
610	-18.011444	-44.70316	EHR_procedures	2313667	2313667	Anterior segment imaging with interpretation and report; with specular microscopy and endothelial cell analysis
611	-5.28715	-21.161	EHR_procedures	2313669	2313669	Prescription of optical and physical characteristics of and fitting of contact lens, with medical supervision of adaptation; corneal lens, both eyes, except for aphakia
612	-9.444506	-54.14261	EHR_procedures	2313699	2313699	Binocular microscopy (separate diagnostic procedure)
613	-7.3360977	-78.90629	EHR_procedures	2313709	2313709	Treatment of swallowing dysfunction and/or oral function for feeding
614	-17.002726	-66.81274	EHR_procedures	2313727	2313727	Comprehensive audiometry threshold evaluation and speech recognition (92553 and 92556 combined)
615	-21.905733	-61.756443	EHR_procedures	2313735	2313735	Tympanometry (impedance testing)
616	-31.643877	-62.249725	EHR_procedures	2313736	2313736	Acoustic reflex testing, threshold
617	-8.622007	-68.31256	EHR_procedures	2313750	2313750	Distortion product evoked otoacoustic emissions; limited evaluation (to confirm the presence or absence of hearing disorder, 3-6 frequencies) or transient evoked otoacoustic emissions, with interpretation and report
618	-7.3360977	-78.90629	EHR_procedures	2313773	2313773	Motion fluoroscopic evaluation of swallowing function by cine or video recording
619	-20.96585	-62.0444	EHR_procedures	2313791	2313791	Cardioversion, elective, electrical conversion of arrhythmia; external
620	-8.210544	-30.230825	EHR_procedures	2313814	2313814	Electrocardiogram, routine ECG with at least 12 leads; with interpretation and report
621	16.970167	-83.09928	EHR_procedures	2313815	2313815	Electrocardiogram, routine ECG with at least 12 leads; tracing only, without interpretation and report
622	16.945007	-83.00081	EHR_procedures	2313816	2313816	Electrocardiogram, routine ECG with at least 12 leads; interpretation and report only
623	8.59775	-75.94771	EHR_procedures	2313820	2313820	Cardiovascular stress test using maximal or submaximal treadmill or bicycle exercise, continuous electrocardiographic monitoring, and/or pharmacological stress; supervision only, without interpretation and report
624	8.538614	-75.9384	EHR_procedures	2313821	2313821	Cardiovascular stress test using maximal or submaximal treadmill or bicycle exercise, continuous electrocardiographic monitoring, and/or pharmacological stress; tracing only, without interpretation and report
625	8.597731	-75.94774	EHR_procedures	2313822	2313822	Cardiovascular stress test using maximal or submaximal treadmill or bicycle exercise, continuous electrocardiographic monitoring, and/or pharmacological stress; interpretation and report only
626	23.329014	-57.689037	EHR_procedures	2313869	2313869	Echocardiography, transthoracic, real-time with image documentation (2D), includes M-mode recording, when performed, complete, with spectral Doppler echocardiography, and with color flow Doppler echocardiography
627	-33.29771	-64.97694	EHR_procedures	2313872	2313872	Echocardiography, transesophageal, real-time with image documentation (2D) (with or without M-mode recording); including probe placement, image acquisition, interpretation and report
628	-34.23205	-64.80581	EHR_procedures	2313879	2313879	Doppler echocardiography, pulsed wave and/or continuous wave with spectral display (List separately in addition to codes for echocardiographic imaging); complete
629	-34.23205	-64.80581	EHR_procedures	2313881	2313881	Doppler echocardiography color flow velocity mapping (List separately in addition to codes for echocardiography)
630	8.745554	-75.926285	EHR_procedures	2313882	2313882	Echocardiography, transthoracic, real-time with image documentation (2D), includes M-mode recording, when performed, during rest and cardiovascular stress test using treadmill, bicycle exercise and/or pharmacologically induced stress, with interpretation
631	7.971383	-34.541836	EHR_procedures	2313975	2313975	Duplex scan of extracranial arteries; complete bilateral study
632	20.473879	-36.100525	EHR_procedures	2313983	2313983	Complete bilateral noninvasive physiologic studies of upper or lower extremity arteries, 3 or more levels (eg, for lower extremity: ankle/brachial indices at distal posterior tibial and anterior tibial/dorsalis pedis arteries plus segmental blood pressure
633	32.417297	-79.82514	EHR_procedures	2313990	2313990	Duplex scan of extremity veins including responses to compression and other maneuvers; complete bilateral study
634	13.423455	-78.047745	EHR_procedures	2313991	2313991	Duplex scan of extremity veins including responses to compression and other maneuvers; unilateral or limited study
635	3.1406825	-72.94287	EHR_procedures	2313992	2313992	Duplex scan of arterial inflow and venous outflow of abdominal, pelvic, scrotal contents and/or retroperitoneal organs; complete study
636	2.4774277	-72.63642	EHR_procedures	2314004	2314004	Spirometry, including graphic record, total and timed vital capacity, expiratory flow rate measurement(s), with or without maximal voluntary ventilation
637	1.9376363	-69.15852	EHR_procedures	2314008	2314008	Bronchodilation responsiveness, spirometry as in 94010, pre- and post-bronchodilator administration
638	-7.335468	-53.49104	EHR_procedures	2314018	2314018	Respiratory flow volume loop
639	19.286993	-50.637936	EHR_procedures	2314026	2314026	Pressurized or nonpressurized inhalation treatment for acute airway obstruction for therapeutic purposes and/or for diagnostic purposes such as sputum induction with an aerosol generator, nebulizer, metered dose inhaler or intermittent positive pressure b
640	6.7960167	-24.033539	EHR_procedures	2314093	2314093	Ambulatory continuous glucose monitoring of interstitial tissue fluid via a subcutaneous sensor for a minimum of 72 hours; analysis, interpretation and report
641	8.767731	-78.26014	EHR_procedures	2314099	2314099	Polysomnography; age 6 years or older, sleep staging with 4 or more additional parameters of sleep, attended by a technologist
642	-7.9256945	-70.51883	EHR_procedures	2314100	2314100	Polysomnography; age 6 years or older, sleep staging with 4 or more additional parameters of sleep, with initiation of continuous positive airway pressure therapy or bilevel ventilation, attended by a technologist
643	-8.051387	-75.7187	EHR_procedures	2314119	2314119	Needle electromyography; 2 extremities with or without related paraspinal areas
644	29.480337	-38.78314	EHR_procedures	2314205	2314205	Intravenous infusion, hydration; each additional hour (List separately in addition to code for primary procedure)
645	32.164352	-55.54317	EHR_procedures	2314206	2314206	Intravenous infusion, for therapy, prophylaxis, or diagnosis (specify substance or drug); initial, up to 1 hour
646	38.218952	-64.400444	EHR_procedures	2314208	2314208	Intravenous infusion, for therapy, prophylaxis, or diagnosis (specify substance or drug); additional sequential infusion of a new drug/substance, up to 1 hour (List separately in addition to code for primary procedure)
647	-17.573442	-73.98308	EHR_procedures	2314213	2314213	Therapeutic, prophylactic, or diagnostic injection (specify substance or drug); subcutaneous or intramuscular
648	16.567099	-78.70068	EHR_procedures	2314215	2314215	Therapeutic, prophylactic, or diagnostic injection (specify substance or drug); intravenous push, single or initial substance/drug
649	32.21026	-55.577427	EHR_procedures	2314216	2314216	Therapeutic, prophylactic, or diagnostic injection (specify substance or drug); each additional sequential intravenous push of a new substance/drug (List separately in addition to code for primary procedure)
650	35.237034	-67.51617	EHR_procedures	2314217	2314217	Therapeutic, prophylactic, or diagnostic injection (specify substance or drug); each additional sequential intravenous push of the same substance/drug provided in a facility (List separately in addition to code for primary procedure)
651	27.318392	-78.32085	EHR_procedures	2314262	2314262	Physical therapy evaluation
652	33.862545	-82.75254	EHR_procedures	2314264	2314264	Occupational therapy evaluation
653	-30.155634	-64.045525	EHR_procedures	2314271	2314271	Application of a modality to 1 or more areas; vasopneumatic devices
654	-23.988129	-76.85715	EHR_procedures	2314284	2314284	Therapeutic procedure, 1 or more areas, each 15 minutes; therapeutic exercises to develop strength and endurance, range of motion and flexibility
655	-6.710735	-44.930004	EHR_procedures	2314287	2314287	Therapeutic procedure, 1 or more areas, each 15 minutes; gait training (includes stair climbing)
656	-23.976686	-76.6423	EHR_procedures	2314290	2314290	Manual therapy techniques (eg, mobilization/ manipulation, manual lymphatic drainage, manual traction), 1 or more regions, each 15 minutes
657	7.018635	-67.21779	EHR_procedures	2314294	2314294	Therapeutic activities, direct (one-on-one) patient contact (use of dynamic activities to improve functional performance), each 15 minutes
658	6.95927	-67.0302	EHR_procedures	2314297	2314297	Self-care/home management training (eg, activities of daily living (ADL) and compensatory training, meal preparation, safety procedures, and instructions in use of assistive technology devices/adaptive equipment) direct one-on-one contact, each 15 minutes
659	19.743813	-35.941357	EHR_procedures	2314302	2314302	Debridement (eg, high pressure waterjet with/without suction, sharp selective debridement with scissors, scalpel and forceps), open wound, (eg, fibrin, devitalized epidermis and/or dermis, exudate, debris, biofilm), including topical application(s), wound
660	45.937325	-53.811344	EHR_procedures	2314318	2314318	Medical nutrition therapy; initial assessment and intervention, individual, face-to-face with the patient, each 15 minutes
661	47.6474	-54.243576	EHR_procedures	2314319	2314319	Medical nutrition therapy; re-assessment and intervention, individual, face-to-face with the patient, each 15 minutes
662	2.488653	-73.56845	EHR_conditions	23325	23325	Heartburn
663	25.6924	-78.52635	EHR_conditions	24134	24134	Neck pain
664	-4.249999	-40.20261	EHR_conditions	24609	24609	Hypoglycemia
665	10.563115	-54.53765	EHR_procedures	2514402	2514402	Initial observation care, per day, for the evaluation and management of a patient, which requires these 3 key components: A comprehensive history; A comprehensive examination; and Medical decision making of moderate complexity. Counseling and/or coordinat
666	39.758327	-81.08675	EHR_procedures	2514403	2514403	Initial observation care, per day, for the evaluation and management of a patient, which requires these 3 key components: A comprehensive history; A comprehensive examination; and Medical decision making of high complexity. Counseling and/or coordination
667	40.967354	-52.2434	EHR_procedures	2514404	2514404	Initial hospital care, per day, for the evaluation and management of a patient, which requires these 3 key components: A detailed or comprehensive history; A detailed or comprehensive examination; and Medical decision making that is straightforward or of
668	40.337578	-53.974335	EHR_procedures	2514405	2514405	Initial hospital care, per day, for the evaluation and management of a patient, which requires these 3 key components: A comprehensive history; A comprehensive examination; and Medical decision making of moderate complexity. Counseling and/or coordination
669	30.358263	-51.979893	EHR_procedures	2514406	2514406	Initial hospital care, per day, for the evaluation and management of a patient, which requires these 3 key components: A comprehensive history; A comprehensive examination; and Medical decision making of high complexity. Counseling and/or coordination of
670	40.139263	-54.357235	EHR_procedures	2514407	2514407	Subsequent hospital care, per day, for the evaluation and management of a patient, which requires at least 2 of these 3 key components: A problem focused interval history; A problem focused examination; Medical decision making that is straightforward or o
671	19.01603	-70.59036	EHR_procedures	2514408	2514408	Subsequent hospital care, per day, for the evaluation and management of a patient, which requires at least 2 of these 3 key components: An expanded problem focused interval history; An expanded problem focused examination; Medical decision making of moder
672	26.288694	-56.903584	EHR_procedures	2514409	2514409	Subsequent hospital care, per day, for the evaluation and management of a patient, which requires at least 2 of these 3 key components: A detailed interval history; A detailed examination; Medical decision making of high complexity. Counseling and/or coor
673	41.87342	-50.579243	EHR_procedures	2514413	2514413	Hospital discharge day management; 30 minutes or less
674	35.401466	-46.45055	EHR_procedures	2514414	2514414	Hospital discharge day management; more than 30 minutes
675	40.968117	-57.01084	EHR_procedures	2514441	2514441	Critical care, evaluation and management of the critically ill or critically injured patient; first 30-74 minutes
676	1.8046473	-15.414268	EHR_procedures	2514521	2514521	Initial comprehensive preventive medicine evaluation and management of an individual including an age and gender appropriate history, examination, counseling/anticipatory guidance/risk factor reduction interventions, and the ordering of laboratory/diagnos
677	-12.197796	-62.747353	EHR_procedures	2514528	2514528	Periodic comprehensive preventive medicine reevaluation and management of an individual including an age and gender appropriate history, examination, counseling/anticipatory guidance/risk factor reduction interventions, and the ordering of laboratory/diag
678	-26.879267	-36.62534	EHR_procedures	2514529	2514529	Periodic comprehensive preventive medicine reevaluation and management of an individual including an age and gender appropriate history, examination, counseling/anticipatory guidance/risk factor reduction interventions, and the ordering of laboratory/diag
679	-27.706982	-59.057945	EHR_conditions	25297	25297	Acute pharyngitis
680	39.101738	-63.00266	EHR_conditions	254061	254061	Pleural effusion
681	9.553816	-78.59735	EHR_conditions	254761	254761	Cough
682	-2.907411	-57.87291	EHR_conditions	255573	255573	Chronic obstructive lung disease
683	-9.735468	-26.59943	EHR_conditions	255919	255919	Finding of head and neck region
684	12.233018	-76.838196	EHR_conditions	257007	257007	Allergic rhinitis
685	-22.58275	-68.62582	EHR_conditions	257011	257011	Acute upper respiratory infection
686	-7.4780836	-53.24109	EHR_conditions	257012	257012	Chronic sinusitis
687	-14.353193	-77.35656	EHR_conditions	257683	257683	Posterior rhinorrhea
688	-21.391169	-71.44604	EHR_conditions	257907	257907	Disorder of lung
689	-3.723805	-36.833817	EHR_conditions	259153	259153	Pain in throat
690	-24.3545	-71.1371	EHR_conditions	260139	260139	Acute bronchitis
691	41.0403	-19.586143	EHR_drugs	2718651	2718651	Unclassified drugs
692	4.9062	-42.038536	EHR_procedures	2726351	2726351	Insertion of Infusion Device into Superior Vena Cava, Percutaneous Approach
693	26.252798	-19.630877	EHR_procedures	2741512	2741512	Replacement of Right Lens with Synthetic Substitute, Percutaneous Approach
694	-18.79772	-35.730415	EHR_procedures	2746773	2746773	Excision of Stomach, Via Natural or Artificial Opening Endoscopic, Diagnostic
695	-19.75388	-37.391323	EHR_procedures	2746803	2746803	Excision of Duodenum, Via Natural or Artificial Opening Endoscopic, Diagnostic
696	27.561886	-32.170998	EHR_conditions	27674	27674	Nausea and vomiting
697	-8.050883	-75.71964	EHR_procedures	2771416	2771416	Removal of Internal Fixation Device from Lumbar Vertebral Joint, Open Approach
698	-7.0760093	-73.46106	EHR_procedures	2785785	2785785	Introduction of Anti-inflammatory into Peripheral Nerves and Plexi, Percutaneous Approach
699	-7.0745378	-73.46163	EHR_procedures	2785786	2785786	Introduction of Anesthetic Agent into Peripheral Nerves and Plexi, Percutaneous Approach
700	-8.050341	-75.71988	EHR_procedures	2787291	2787291	Monitoring of Peripheral Nervous Electrical Activity, Intraoperative, External Approach
701	-0.85362244	-35.4777	EHR_procedures	2788124	2788124	Fluoroscopy of Right Lower Extremity Arteries using Low Osmolar Contrast
702	-1.1156148	-43.027557	EHR_procedures	2788815	2788815	Robotic Assisted Procedure of Trunk Region, Percutaneous Endoscopic Approach
703	-7.07631	-73.461174	EHR_procedures	2791214	2791214	Fluoroscopy of Lumbar Facet Joint(s) using Low Osmolar Contrast
704	10.135223	-77.14663	EHR_measurements	3000067	3000067	Parathyrin.intact [Mass/volume] in Serum or Plasma
705	28.7663	-55.37672	EHR_measurements	3000185	3000185	Iron saturation [Mass Fraction] in Serum or Plasma
706	27.175135	-59.57712	EHR_measurements	3000285	3000285	Sodium [Moles/volume] in Blood
707	22.706564	-63.12308	EHR_measurements	3000330	3000330	Specific gravity of Urine by Test strip
708	22.613272	-63.169533	EHR_measurements	3000348	3000348	Leukocyte esterase [Presence] in Urine by Test strip
709	-6.7454844	-51.710117	EHR_measurements	3000366	3000366	Gas flow FEV 25%-75% airway
710	43.078312	-43.986897	EHR_measurements	3000483	3000483	Glucose [Mass/volume] in Blood
711	12.538907	-52.432144	EHR_measurements	3000494	3000494	Fungus identified in Specimen by Culture
712	5.5450954	-81.38873	EHR_measurements	3000593	3000593	Cobalamin (Vitamin B12) [Mass/volume] in Serum or Plasma
713	26.478447	-49.42174	EHR_measurements	3000620	3000620	Complement C3 [Mass/volume] in Serum or Plasma
714	56.019524	-51.281803	EHR_measurements	3000905	3000905	Leukocytes [#/volume] in Blood by Automated count
715	16.064598	-90.02205	EHR_measurements	3000963	3000963	Hemoglobin [Mass/volume] in Blood
716	23.604418	-62.69717	EHR_measurements	3001008	3001008	Epithelial cells.squamous [#/area] in Urine sediment by Microscopy high power field
717	8.332704	-83.68615	EHR_measurements	3001019	3001019	Free T4 and TSH panel - Serum or Plasma
718	25.75056	-58.631496	EHR_measurements	3001079	3001079	Blood group antibody screen [Presence] in Serum or Plasma
719	28.703485	-55.337887	EHR_measurements	3001122	3001122	Ferritin [Mass/volume] in Serum or Plasma
720	12.758039	-85.08976	EHR_measurements	3001420	3001420	Magnesium [Mass/volume] in Serum or Plasma
721	11.540673	-86.93659	EHR_measurements	3001490	3001490	Nucleated erythrocytes [#/volume] in Blood
722	26.101107	-50.565544	EHR_measurements	3001582	3001582	Protein/Creatinine [Mass Ratio] in Urine
723	29.808342	-60.567196	EHR_measurements	3001802	3001802	Microalbumin/Creatinine [Mass Ratio] in Urine
724	-10.963885	-34.28317	EHR_measurements	3001894	3001894	Volume of Semen
725	53.362034	-47.716415	EHR_measurements	3002109	3002109	Cholesterol in LDL/Cholesterol in HDL [Mass Ratio] in Serum or Plasma
726	1.6202012	-65.66269	EHR_measurements	3002384	3002384	Cancer Ag 125 [Units/volume] in Body fluid
727	55.52531	-51.302593	EHR_measurements	3002385	3002385	Erythrocyte distribution width [Ratio]
728	28.820105	-55.46525	EHR_measurements	3002400	3002400	Iron [Mass/volume] in Serum or Plasma
729	24.060863	-68.2893	EHR_measurements	3002582	3002582	Erythrocytes [#/volume] in Urine
730	19.452623	-69.94491	EHR_measurements	3002619	3002619	Bacteria identified in Specimen by Culture
731	21.987589	-53.570477	EHR_measurements	3003215	3003215	Lymphocytes [#/volume] in Blood by Manual count
732	55.53152	-51.303005	EHR_measurements	3003338	3003338	MCHC [Mass/volume]
733	12.101576	-67.47495	EHR_measurements	3003396	3003396	Base excess in Arterial blood by calculation
734	13.445686	-81.40194	EHR_measurements	3003458	3003458	Phosphate [Moles/volume] in Serum or Plasma
735	56.035076	-51.26663	EHR_measurements	3003467	3003467	Lymphocytes [#/volume] in Body fluid
736	25.845247	-58.646156	EHR_measurements	3003694	3003694	ABO and Rh group [Type] in Blood
737	23.151121	-69.38023	EHR_measurements	3003981	3003981	EKG Study observation overall (narrative)
738	6.101915	-2.5487974	EHR_measurements	3004249	3004249	Systolic blood pressure
739	12.381448	-87.48613	EHR_measurements	3004327	3004327	Lymphocytes [#/volume] in Blood by Automated count
740	17.109463	-88.329315	EHR_measurements	3004410	3004410	Hemoglobin A1c/Hemoglobin.total in Blood
741	17.726517	-88.590805	EHR_measurements	3004501	3004501	Glucose [Mass/volume] in Serum or Plasma
742	-2.8066952	-26.944706	EHR_observations	3004518	3004518	Cigarettes smoked current (pack per day) - Reported
743	22.807388	-64.106125	EHR_measurements	3004562	3004562	Bacteria [Presence] in Urine sediment by Light microscopy
744	19.404146	-90.69396	EHR_measurements	3004691	3004691	Service comment
745	52.990166	-60.379	EHR_measurements	3004722	3004722	Prolactin [Mass/volume] in Serum or Plasma
746	17.316133	-76.780205	EHR_measurements	3004905	3004905	Lipase [Enzymatic activity/volume] in Serum or Plasma
747	-17.26537	-36.763374	EHR_procedures	3004914	3004914	MR Breast - bilateral
748	-8.070958	-45.51972	EHR_measurements	3004944	3004944	Lidocaine [Mass/volume] in Serum or Plasma
749	13.978527	-24.630905	EHR_measurements	3005131	3005131	Glucose mean value [Mass/volume] in Blood Estimated from glycated hemoglobin
750	10.07207	-52.146015	EHR_measurements	3005401	3005401	Folate+Cyanocobalamin [Interpretation] in Serum or Blood
751	39.39343	-35.849228	EHR_measurements	3005456	3005456	Potassium [Moles/volume] in Blood
752	-18.493458	-55.505917	EHR_measurements	3005719	3005719	IgG [Mass/volume] in Serum or Plasma
753	-4.2499905	-40.202446	EHR_measurements	3005833	3005833	Gas panel - Blood
754	52.226707	-54.4979	EHR_measurements	3006093	3006093	Chlamydia trachomatis DNA [Presence] in Specimen by NAA with probe detection
755	53.216976	-66.471954	EHR_measurements	3006262	3006262	Parainfluenza virus 3 RNA [Presence] in Specimen by NAA with probe detection
756	16.819025	-83.4556	EHR_measurements	3006277	3006277	QRS axis
757	10.972173	-22.945795	EHR_procedures	3006495	3006495	US Breast - left
758	44.573	-60.8124	EHR_measurements	3006576	3006576	Bicarbonate [Moles/volume] in Blood
759	6.0099497	-85.431244	EHR_measurements	3006615	3006615	Calciferol (Vit D2) [Mass/volume] in Serum or Plasma
760	20.972626	-73.66495	EHR_measurements	3006653	3006653	Thiamine [Moles/volume] in Blood
761	-0.9242946	-56.08516	EHR_measurements	3006661	3006661	Calcium [Mass/volume] in Urine
762	16.064787	-90.02167	EHR_measurements	3006696	3006696	Leukocytes [#/volume] in Specimen by Automated count
763	16.815449	-83.45433	EHR_measurements	3006698	3006698	P wave axis
764	17.829103	-88.72569	EHR_measurements	3006906	3006906	Calcium [Mass/volume] in Serum or Plasma
765	18.264706	-90.818634	EHR_measurements	3006923	3006923	Alanine aminotransferase [Enzymatic activity/volume] in Serum or Plasma
766	4.8847413	-82.88037	EHR_measurements	3007070	3007070	Cholesterol in HDL [Mass/volume] in Serum or Plasma
767	27.013361	-54.183872	EHR_measurements	3007124	3007124	Reticulocytes/100 erythrocytes in Blood by Automated count
768	-20.374321	-55.732464	EHR_measurements	3007164	3007164	IgA [Mass/volume] in Serum or Plasma
769	25.806496	-70.25038	EHR_measurements	3007220	3007220	Creatine kinase [Enzymatic activity/volume] in Serum or Plasma
770	47.655704	-65.47129	EHR_measurements	3007242	3007242	Bilirubin.indirect [Moles/volume] in Serum or Plasma
771	27.000584	-65.46213	EHR_measurements	3007350	3007350	Amorphous sediment [Presence] in Urine sediment by Light microscopy
772	19.14165	-81.30283	EHR_measurements	3007359	3007359	Bilirubin.indirect [Mass/volume] in Serum or Plasma
773	33.55279	-37.456768	EHR_measurements	3007685	3007685	Hepatitis C virus Ab [Units/volume] in Serum
774	16.819708	-83.45526	EHR_measurements	3007794	3007794	P-R Interval
775	2.7722094	-30.12955	EHR_measurements	3007876	3007876	Appearance of Urine
776	49.95771	-53.050995	EHR_observations	3008031	3008031	Date last dose
777	31.3467	-53.47246	EHR_measurements	3008037	3008037	Lactate [Moles/volume] in Venous blood
778	-2.7775564	-10.344049	EHR_procedures	3008144	3008144	MG Breast - right Diagnostic
779	22.428991	-63.493168	EHR_measurements	3008204	3008204	Clarity of Urine
780	30.143501	-39.960007	EHR_measurements	3008295	3008295	Osmolality of Serum or Plasma
781	12.384367	-87.48368	EHR_measurements	3008342	3008342	Neutrophils/100 leukocytes in Blood by Automated count
782	5.84577	-81.11793	EHR_measurements	3008598	3008598	Thyroxine (T4) free [Mass/volume] in Serum or Plasma
783	23.834024	-53.949036	EHR_measurements	3008757	3008757	Leukocyte morphology finding [Identifier] in Blood
784	-17.781681	-57.484035	EHR_measurements	3008893	3008893	Testosterone [Mass/volume] in Serum or Plasma
785	36.693275	-38.479836	EHR_measurements	3008934	3008934	Reagin Ab [Titer] in Serum
786	55.27075	-57.42468	EHR_measurements	3009035	3009035	Cobalamin (Vitamin B12) [Moles/volume] in Serum or Plasma
787	5.0821257	-82.23843	EHR_measurements	3009201	3009201	Thyrotropin [Units/volume] in Serum or Plasma
788	-14.456673	-40.497723	EHR_measurements	3009214	3009214	Lutropin [Units/volume] in Serum or Plasma
789	22.705954	-63.121365	EHR_measurements	3009261	3009261	Glucose [Presence] in Urine by Test strip
790	-7.0760093	-73.46106	EHR_procedures	3009302	3009302	MR Cervical spine
791	34.652027	-26.61258	EHR_measurements	3009445	3009445	Proteinase 3 Ab [Units/volume] in Serum
792	39.540512	-35.907158	EHR_measurements	3009542	3009542	Hematocrit [Volume Fraction] of Blood
793	4.8418303	-31.11935	EHR_measurements	3009596	3009596	Cholesterol in VLDL [Mass/volume] in Serum or Plasma by calculation
794	-8.071014	-45.51975	EHR_measurements	3009609	3009609	Carbon dioxide, total [Moles/volume] in Arterial blood
795	-7.3113794	-40.011806	EHR_measurements	3009682	3009682	Cortisol [Mass/volume] in Serum or Plasma
796	16.064604	-90.02173	EHR_measurements	3009744	3009744	MCHC [Mass/volume] by Automated count
797	6.8850822	-55.4995	EHR_measurements	3009797	3009797	Basophils/100 leukocytes in Blood by Manual count
798	-1.9632968	-77.64866	EHR_observations	3009854	3009854	Diagnostic imaging study
799	22.010653	-53.56169	EHR_measurements	3009932	3009932	Eosinophils [#/volume] in Blood by Manual count
800	4.8572545	-81.97105	EHR_measurements	3009966	3009966	Cholesterol in LDL [Mass/volume] in Serum or Plasma by Direct assay
801	31.344343	-53.192234	EHR_measurements	3010140	3010140	Carbon dioxide, total [Moles/volume] in Venous blood
802	34.78303	-67.78869	EHR_measurements	3010156	3010156	C reactive protein [Mass/volume] in Serum or Plasma by High sensitivity method
803	-2.7684615	-30.59749	EHR_measurements	3010421	3010421	pH of Blood
804	12.380742	-87.48367	EHR_measurements	3010457	3010457	Eosinophils/100 leukocytes in Blood by Automated count
805	53.24727	-72.369545	EHR_measurements	3011149	3011149	Choriogonadotropin.beta subunit (pregnancy test) [Presence] in Serum or Plasma
806	4.394925	-82.959625	EHR_measurements	3011163	3011163	Cholesterol.total/Cholesterol in HDL [Mass Ratio] in Serum or Plasma
807	43.12058	-52.061726	EHR_measurements	3011298	3011298	Bacteria identified in Specimen by Anaerobe culture
808	42.184486	-59.85997	EHR_measurements	3011367	3011367	Oxygen saturation Calculated from oxygen partial pressure in Blood
809	52.226406	-54.497913	EHR_measurements	3011371	3011371	Neisseria gonorrhoeae DNA [Presence] in Specimen by NAA with probe detection
810	22.613272	-63.169533	EHR_measurements	3011397	3011397	Hemoglobin [Presence] in Urine by Test strip
811	4.404914	-43.236187	EHR_measurements	3011461	3011461	Vancomycin [Mass/volume] in Serum or Plasma --peak
812	-6.745215	-51.710495	EHR_measurements	3011505	3011505	FEV1/FVC
813	41.153263	-25.528954	EHR_measurements	3011520	3011520	Treponema pallidum Ab [Presence] in Serum by Immunoassay
814	20.084204	-66.22085	EHR_measurements	3011557	3011557	Peak inspiratory gas flow setting Ventilator
815	15.941168	-41.421326	EHR_measurements	3011565	3011565	Microscopic observation [Identifier] in Tissue by Gram stain
816	38.80969	-53.711006	EHR_measurements	3011648	3011648	Oxygen content in Venous blood
817	13.43721	-81.42422	EHR_measurements	3011904	3011904	Phosphate [Mass/volume] in Serum or Plasma
818	12.384378	-87.48389	EHR_measurements	3011948	3011948	Monocytes/100 leukocytes in Blood by Automated count
819	30.639114	-50.601994	EHR_measurements	3011987	3011987	Polychromasia [Presence] in Blood by Light microscopy
820	16.06465	-90.02177	EHR_measurements	3012030	3012030	MCH [Entitic mass] by Automated count
821	12.766197	-85.07113	EHR_measurements	3012095	3012095	Magnesium [Moles/volume] in Serum or Plasma
822	35.520187	-25.917702	EHR_measurements	3012110	3012110	Lysozyme [Mass/volume] in Serum or Plasma
823	53.217068	-66.47205	EHR_measurements	3012158	3012158	Parainfluenza virus 2 RNA [Presence] in Specimen by NAA with probe detection
824	34.63081	-30.342487	EHR_measurements	3012202	3012202	Varicella zoster virus DNA [Presence] in Specimen by NAA with probe detection
825	24.829983	-49.34394	EHR_measurements	3012336	3012336	Haptoglobin [Mass/volume] in Serum or Plasma
826	19.980955	-66.691864	EHR_measurements	3012410	3012410	Tidal volume setting Ventilator
827	-24.672533	-73.21858	EHR_procedures	3012445	3012445	MR Lumbar spine
828	-33.2533	-54.981663	EHR_measurements	3012471	3012471	Hemoglobin.gastrointestinal.lower [Presence] in Stool by Immunoassay
829	31.737865	-53.073456	EHR_measurements	3012501	3012501	Base excess in Blood by calculation
830	30.09081	-60.147533	EHR_measurements	3012516	3012516	Albumin [Mass/volume] in Urine
831	16.93971	-34.26015	EHR_measurements	3012708	3012708	HLA-A2 [Presence]
832	23.865469	-53.984943	EHR_measurements	3012764	3012764	Erythrocyte morphology finding [Identifier] in Blood
833	31.02262	-46.717064	EHR_measurements	3012796	3012796	Blood product type
834	6.101932	-2.5487497	EHR_measurements	3012888	3012888	Diastolic blood pressure
835	16.819708	-83.45687	EHR_measurements	3013078	3013078	R-R interval by EKG
836	-19.846006	-35.838856	EHR_measurements	3013139	3013139	Helicobacter pylori Ag [Presence] in Stool
837	-2.7684615	-30.59749	EHR_measurements	3013290	3013290	Carbon dioxide [Partial pressure] in Blood
838	12.384378	-87.48389	EHR_measurements	3013429	3013429	Basophils [#/volume] in Blood by Automated count
839	10.918445	-54.34019	EHR_measurements	3013527	3013527	Hepatitis B virus core IgM Ab [Presence] in Serum
840	-19.988207	-52.98574	EHR_measurements	3013603	3013603	Prostate specific Ag [Mass/volume] in Serum or Plasma
841	12.38381	-87.48301	EHR_measurements	3013650	3013650	Neutrophils [#/volume] in Blood by Automated count
842	17.829103	-88.72569	EHR_measurements	3013682	3013682	Urea nitrogen [Mass/volume] in Serum or Plasma
843	42.18466	-59.860092	EHR_measurements	3013702	3013702	Oxygen [Partial pressure] adjusted to patient's actual temperature in Blood
844	18.264706	-90.818634	EHR_measurements	3013721	3013721	Aspartate aminotransferase [Enzymatic activity/volume] in Serum or Plasma
845	13.341738	-53.267628	EHR_measurements	3013731	3013731	Hepatitis B virus surface Ab [Units/volume] in Serum or Plasma by Immunoassay
846	-2.26523	-9.313314	EHR_procedures	3013772	3013772	MG Breast - bilateral Diagnostic
847	-23.168951	-34.08063	EHR_measurements	3013801	3013801	Hepatitis C virus Ab [Presence] in Serum or Plasma by Immunoassay
848	27.242504	-80.63949	EHR_measurements	3013826	3013826	Glucose [Moles/volume] in Serum or Plasma
849	26.369528	-75.1873	EHR_measurements	3013861	3013861	Lipoprotein a [Mass/volume] in Serum or Plasma
850	15.971712	-41.420383	EHR_measurements	3013867	3013867	Bacteria identified in Specimen by Aerobe culture
851	12.384367	-87.48368	EHR_measurements	3013869	3013869	Basophils/100 leukocytes in Blood by Automated count
852	38.444336	-70.35343	EHR_measurements	3014007	3014007	Fractional oxyhemoglobin in Arterial blood
853	22.61313	-63.169487	EHR_measurements	3014051	3014051	Protein [Presence] in Urine by Test strip
854	-0.2728038	-44.260757	EHR_measurements	3014111	3014111	Lactate [Moles/volume] in Serum or Plasma
855	35.359734	-30.542288	EHR_measurements	3014300	3014300	Beta 2 glycoprotein 1 IgM Ab [Units/volume] in Serum
856	17.829132	-88.725494	EHR_measurements	3014576	3014576	Chloride [Moles/volume] in Serum or Plasma
857	14.300846	-67.66846	EHR_measurements	3014637	3014637	Bicarbonate [Moles/volume] in Specimen
858	17.280043	-24.218727	EHR_measurements	3015110	3015110	Color of Stone
859	30.932615	-57.22739	EHR_measurements	3015183	3015183	Erythrocyte sedimentation rate
860	53.44362	-59.737305	EHR_measurements	3015377	3015377	Calcium [Moles/volume] in Serum or Plasma
861	17.829132	-88.725494	EHR_measurements	3015632	3015632	Carbon dioxide, total [Moles/volume] in Serum or Plasma
862	38.861282	-81.300766	EHR_measurements	3015736	3015736	pH of Urine
863	40.29601	-43.900616	EHR_measurements	3015746	3015746	Specimen source identified
864	32.979034	-36.42182	EHR_measurements	3015947	3015947	Phencyclidine [Mass/volume] in Specimen
865	38.643105	-61.59697	EHR_measurements	3015956	3015956	Eosinophils/100 leukocytes in Blood by Manual count
866	5.258301	-44.427757	EHR_measurements	3015968	3015968	Oxygen [Partial pressure] saturation adjusted to 0.5 in Arterial blood
867	9.560624	-19.320702	EHR_measurements	3016251	3016251	Hemoglobin.gastrointestinal [Presence] in Stool
868	33.670513	-46.66142	EHR_measurements	3016407	3016407	Fibrinogen [Mass/volume] in Platelet poor plasma by Coagulation assay
869	-17.546648	-61.62504	EHR_measurements	3016426	3016426	Methylmalonate [Moles/volume] in Serum or Plasma
870	17.939135	-89.19489	EHR_measurements	3016723	3016723	Creatinine [Mass/volume] in Serum or Plasma
871	26.369669	-75.184975	EHR_measurements	3016724	3016724	Homocysteine [Moles/volume] in Serum or Plasma
872	-21.783962	-57.264046	EHR_measurements	3016750	3016750	Collection duration of Urine
873	48.145924	-75.05536	EHR_measurements	3016771	3016771	Amylase [Enzymatic activity/volume] in Serum or Plasma
874	-4.5586863	-43.55005	EHR_measurements	3016798	3016798	Oxygen [Partial pressure] saturation adjusted to 0.5 in Venous blood
875	6.262866	-34.343906	EHR_measurements	3016948	3016948	Activated clotting time (ACT) of Blood by Coagulation assay
876	-9.844771	-69.95809	EHR_measurements	3016991	3016991	Thyroxine (T4) [Mass/volume] in Serum or Plasma
877	-12.691985	-0.8084965	EHR_procedures	3017004	3017004	US Breast - right limited
878	28.616018	-27.166145	EHR_measurements	3017013	3017013	Tricyclic antidepressants [Presence] in Urine
879	22.107431	-52.06862	EHR_measurements	3017161	3017161	Band form neutrophils/100 leukocytes in Body fluid
880	30.15231	-60.05462	EHR_measurements	3017250	3017250	Creatinine [Mass/volume] in Urine
881	38.564777	-61.36804	EHR_measurements	3017501	3017501	Neutrophils [#/volume] in Blood by Manual count
882	29.249758	-27.296848	EHR_measurements	3017509	3017509	Phencyclidine [Presence] in Urine
883	13.818835	-67.34945	EHR_measurements	3017569	3017569	Oxygen content in Arterial blood
884	23.099415	-65.544426	EHR_measurements	3017575	3017575	Referral lab test results
885	30.7174	-82.5276	EHR_measurements	3017768	3017768	Volume [Flow] of 24 hour Urine
886	-31.951006	-62.47335	EHR_procedures	3017880	3017880	XR Knee 3 Views
887	9.093089	-83.55927	EHR_measurements	3017979	3017979	Hepatitis C virus IgG Ab [Presence] in Serum
888	24.060558	-68.28806	EHR_measurements	3018095	3018095	Leukocytes [#/volume] in Urine
889	4.426745	-29.474194	EHR_measurements	3018311	3018311	Urea nitrogen/Creatinine [Mass Ratio] in Serum or Plasma
890	5.731222	-68.57647	EHR_measurements	3018418	3018418	pH of Serum or Plasma
891	-18.843922	-37.476746	EHR_procedures	3018554	3018554	US Pelvis transvaginal
892	21.991573	-69.132965	EHR_measurements	3018677	3018677	aPTT in Platelet poor plasma by Coagulation assay
893	-19.416605	-38.5055	EHR_procedures	3018744	3018744	MG Breast - left Diagnostic
894	2.772159	-30.129585	EHR_measurements	3018834	3018834	Bilirubin.total [Presence] in Urine by Test strip
895	40.72633	-52.866814	EHR_measurements	3018920	3018920	Vancomycin [Mass/volume] in Serum or Plasma --trough
896	29.24976	-27.296858	EHR_measurements	3018952	3018952	Carboxy tetrahydrocannabinol [Mass/volume] in Urine
897	35.924072	-45.507965	EHR_measurements	3018954	3018954	Choriogonadotropin (pregnancy test) [Presence] in Urine
898	42.184643	-59.860134	EHR_measurements	3019060	3019060	Gas panel - Arterial blood
899	35.432816	-32.102985	EHR_measurements	3019174	3019174	dRVVT (LA screen)
900	31.60884	-61.761284	EHR_measurements	3019284	3019284	Hepatitis B virus surface Ag [Presence] in Serum
901	17.829103	-88.72569	EHR_measurements	3019550	3019550	Sodium [Moles/volume] in Serum or Plasma
902	16.064741	-90.021645	EHR_measurements	3019897	3019897	Erythrocyte distribution width [Ratio] by Automated count
903	25.075567	-82.12725	EHR_measurements	3019900	3019900	Cholesterol [Moles/volume] in Serum or Plasma
904	2.9766848	-48.15217	EHR_measurements	3019902	3019902	Methicillin resistant Staphylococcus aureus [Presence] in Specimen by Organism specific culture
905	11.967829	-67.42854	EHR_measurements	3019977	3019977	pH of Arterial blood
906	33.306942	-31.868309	EHR_measurements	3019978	3019978	Herpes simplex virus 2 DNA [Presence] in Specimen by NAA with probe detection
907	6.0099497	-85.431244	EHR_measurements	3020149	3020149	25-hydroxyvitamin D3 [Mass/volume] in Serum or Plasma
908	-6.7453327	-51.71035	EHR_measurements	3020158	3020158	Forced vital capacity [Volume] Respiratory system
909	16.064598	-90.02205	EHR_measurements	3020416	3020416	Erythrocytes [#/volume] in Blood by Automated count
910	31.021276	-56.620243	EHR_measurements	3020460	3020460	C reactive protein [Mass/volume] in Serum or Plasma
911	1.694914	-29.64198	EHR_measurements	3020509	3020509	Albumin/Globulin [Mass Ratio] in Serum or Plasma
912	18.066372	-90.50485	EHR_measurements	3020630	3020630	Protein [Mass/volume] in Serum or Plasma
913	43.497288	-61.181282	EHR_measurements	3020716	3020716	Inhaled oxygen concentration
914	28.616018	-27.166145	EHR_measurements	3021016	3021016	oxyCODONE [Presence] in Urine by Screen method
915	30.734747	-84.04283	EHR_measurements	3021044	3021044	Iron binding capacity [Mass/volume] in Serum or Plasma
916	23.330013	-70.89047	EHR_measurements	3021337	3021337	Troponin I.cardiac [Mass/volume] in Serum or Plasma
917	38.333572	-70.072655	EHR_measurements	3021347	3021347	Calcium.ionized [Moles/volume] in Serum or Plasma
918	38.410904	-53.81091	EHR_measurements	3021447	3021447	Carbon dioxide [Partial pressure] in Venous blood
919	55.845654	-50.81525	EHR_measurements	3021453	3021453	Eosinophils/100 leukocytes in Body fluid
920	37.204086	-39.78744	EHR_measurements	3021461	3021461	Reagin Ab [Presence] in Serum by RPR
921	22.61224	-63.170795	EHR_measurements	3021601	3021601	Nitrite [Presence] in Urine by Test strip
922	44.45298	-60.796505	EHR_measurements	3021800	3021800	Base deficit in Blood
923	18.196556	-90.580505	EHR_measurements	3021886	3021886	Globulin [Mass/volume] in Serum
924	16.818573	-83.45711	EHR_measurements	3022022	3022022	QRS duration
925	18.415148	-87.86502	EHR_measurements	3022035	3022035	Basic metabolic 2000 panel - Serum or Plasma
926	22.018053	-69.11053	EHR_measurements	3022217	3022217	INR in Platelet poor plasma by Coagulation assay
927	22.714073	-48.057083	EHR_measurements	3022227	3022227	Pathologist review of Blood tests
928	26.970612	-53.11551	EHR_measurements	3022250	3022250	Lactate dehydrogenase [Enzymatic activity/volume] in Serum or Plasma by Lactate to pyruvate reaction
929	21.61366	-51.648693	EHR_measurements	3022343	3022343	Variant lymphocytes/100 leukocytes in Body fluid by Manual count
930	38.63979	-61.5956	EHR_measurements	3022407	3022407	Monocytes/100 leukocytes in Blood by Manual count
931	33.210594	-82.25066	EHR_measurements	3022509	3022509	Hyaline casts [#/area] in Urine sediment by Microscopy low power field
932	22.613832	-63.170216	EHR_measurements	3022621	3022621	pH of Urine by Test strip
933	17.829103	-88.72569	EHR_measurements	3023103	3023103	Potassium [Moles/volume] in Serum or Plasma
934	46.83644	-68.605064	EHR_measurements	3023270	3023270	Clostridioides difficile toxin B [Presence] in Stool
935	16.064598	-90.02205	EHR_measurements	3023314	3023314	Hematocrit [Volume Fraction] of Blood by Automated count
936	16.939259	-34.25894	EHR_measurements	3023339	3023339	HLA-A1 [Presence]
937	31.12214	-52.117886	EHR_measurements	3023368	3023368	Bacteria identified in Blood by Culture
938	16.064787	-90.02144	EHR_measurements	3023599	3023599	MCV [Entitic volume] by Automated count
939	18.066061	-90.50266	EHR_measurements	3024128	3024128	Bilirubin.total [Mass/volume] in Serum or Plasma
940	16.463533	-60.835865	EHR_measurements	3024171	3024171	Respiratory rate
941	15.653941	-61.196705	EHR_observations	3024265	3024265	Body temperature measurement site
942	31.879066	-52.86331	EHR_measurements	3024354	3024354	Oxygen [Partial pressure] in Venous blood
943	1.9607131	-30.013615	EHR_measurements	3024386	3024386	Platelet mean volume [Entitic volume] in Blood by Rees-Ecker
944	18.066423	-90.50581	EHR_measurements	3024561	3024561	Albumin [Mass/volume] in Serum or Plasma
945	-6.7454844	-51.710117	EHR_measurements	3024653	3024653	FEV1
946	17.156044	-60.540157	EHR_measurements	3024882	3024882	Oxygen/Total gas setting [Volume Fraction] Ventilator
947	16.064598	-90.02205	EHR_measurements	3024929	3024929	Platelets [#/volume] in Blood by Automated count
948	53.216713	-66.472374	EHR_measurements	3025023	3025023	Rhinovirus RNA [Presence] in Specimen by NAA with probe detection
949	28.33637	-27.746721	EHR_measurements	3025255	3025255	Bacteria [#/area] in Urine sediment by Microscopy high power field
950	-3.557552	-56.10018	EHR_measurements	3025378	3025378	Microscopic observation [Identifier] in Cervix by Cyto stain
951	53.217068	-66.47205	EHR_measurements	3025634	3025634	Parainfluenza virus 1 RNA [Presence] in Specimen by NAA with probe detection
952	16.77518	-83.3359	EHR_measurements	3025809	3025809	Q-T interval
953	4.8847413	-82.88037	EHR_measurements	3025839	3025839	Triglyceride [Moles/volume] in Serum or Plasma
954	17.844013	-61.226112	EHR_measurements	3025853	3025853	Volume expired
955	1.0767486	-49.216488	EHR_measurements	3026008	3026008	Bacteria identified in Urine by Culture
956	-22.256556	-73.67722	EHR_procedures	3026061	3026061	XR Hand - right 3 Views
957	-4.434559	-36.112736	EHR_measurements	3026103	3026103	Zinc [Presence] in Blood
958	16.775354	-83.33572	EHR_measurements	3026258	3026258	Q-T interval corrected
959	31.6878	-47.206444	EHR_measurements	3026361	3026361	Erythrocytes [#/volume] in Blood
960	3.849504	-58.058376	EHR_measurements	3026446	3026446	Leukocytes [#/volume] in Body fluid by Manual count
961	14.228024	-77.10434	EHR_measurements	3026493	3026493	Urate [Moles/volume] in Serum or Plasma
962	52.140335	-61.79837	EHR_measurements	3026501	3026501	Reagin Ab [Titer] in Serum by RPR
963	26.021322	-47.07219	EHR_measurements	3026782	3026782	Osmolality of Urine
964	34.78479	-70.91007	EHR_measurements	3026893	3026893	Collection duration of Specimen
965	-12.300504	-33.010036	EHR_measurements	3026910	3026910	Gamma glutamyl transferase [Enzymatic activity/volume] in Serum or Plasma
966	6.101805	-2.548779	EHR_measurements	3027018	3027018	Heart rate
967	4.884822	-82.88114	EHR_measurements	3027114	3027114	Cholesterol [Mass/volume] in Serum or Plasma
968	22.61352	-63.171085	EHR_measurements	3027162	3027162	Color of Urine
969	23.45711	-57.39599	EHR_measurements	3027172	3027172	Left ventricular Ejection fraction
970	31.34358	-53.192535	EHR_measurements	3027273	3027273	Bicarbonate [Moles/volume] in Venous blood
971	-2.7684615	-30.59749	EHR_measurements	3027315	3027315	Oxygen [Partial pressure] in Blood
972	16.819674	-83.45593	EHR_measurements	3027358	3027358	T wave axis
973	22.00904	-53.60488	EHR_measurements	3027368	3027368	Neutrophils/100 leukocytes in Blood by Manual count
974	-6.9973035	-54.78995	EHR_measurements	3027401	3027401	Testosterone Free/Testosterone.total in Serum or Plasma
975	39.397255	-35.81041	EHR_measurements	3027484	3027484	Hemoglobin [Mass/volume] in Blood by calculation
976	19.184843	-81.29802	EHR_measurements	3027597	3027597	Bilirubin.direct [Mass/volume] in Serum or Plasma
977	6.1019077	-2.5487583	EHR_measurements	3027598	3027598	Mean blood pressure
978	9.483526	-67.82337	EHR_measurements	3027694	3027694	Calcium.ionized [Mass/volume] in Serum or Plasma
979	13.818612	-67.34789	EHR_measurements	3027801	3027801	Oxygen [Partial pressure] in Arterial blood
980	26.228495	-47.500984	EHR_measurements	3027920	3027920	Ovalocytes [Presence] in Blood by Light microscopy
981	11.967829	-67.42854	EHR_measurements	3027946	3027946	Carbon dioxide [Partial pressure] in Arterial blood
982	41.736946	-27.111523	EHR_measurements	3028045	3028045	Nuclear Ab pattern [Interpretation] in Body fluid by Immunofluorescence
983	6.0720544	-83.12816	EHR_measurements	3028288	3028288	Cholesterol in LDL [Mass/volume] in Serum or Plasma by calculation
984	19.146086	-70.39556	EHR_measurements	3028475	3028475	Transitional cells [Presence] in Urine sediment by Light microscopy
985	50.859203	-52.649097	EHR_observations	3028553	3028553	Vital signs
986	12.384378	-87.48389	EHR_measurements	3028615	3028615	Eosinophils [#/volume] in Blood by Automated count
987	46.228367	-64.81595	EHR_measurements	3028638	3028638	Bilirubin.direct [Moles/volume] in Serum or Plasma
988	36.89631	-76.637764	EHR_measurements	3028717	3028717	Thiamine [Mass/volume] in Blood
989	-34.04738	-50.67268	EHR_measurements	3029077	3029077	Cyclospora cayetanensis DNA [Presence] in Specimen by NAA with probe detection
990	29.180653	-52.51528	EHR_measurements	3029187	3029187	Natriuretic peptide.B prohormone N-Terminal [Mass/volume] in Serum or Plasma
991	34.63056	-30.34219	EHR_measurements	3029227	3029227	Varicella zoster virus DNA [#/volume] (viral load) in Specimen by NAA with probe detection
992	33.44091	-73.176056	EHR_measurements	3029511	3029511	Human papilloma virus DNA [Presence] in Specimen by NAA with probe detection
993	-33.880745	-50.808723	EHR_measurements	3029521	3029521	Vibrio sp DNA [Identifier] in Specimen by NAA with probe detection
994	2.5262568	-55.52704	EHR_measurements	3029859	3029859	Glomerular filtration rate/1.73 sq M.predicted [Volume Rate/Area] in Serum, Plasma or Blood by Cystatin C-based formula
995	42.18466	-59.85994	EHR_measurements	3030091	3030091	pH of Blood adjusted to patient's actual temperature
996	2.5262568	-55.52704	EHR_measurements	3030366	3030366	Cystatin C [Mass/volume] in Serum or Plasma
997	11.953387	-51.827225	EHR_measurements	3030526	3030526	Mycobacterium sp [Presence] in Specimen by Organism specific culture
998	56.07086	-51.014496	EHR_measurements	3030548	3030548	Basophils [#/volume] in Body fluid
999	25.022211	-57.3602	EHR_observations	3031084	3031084	Discharge diet (narrative)
1000	55.531178	-51.305573	EHR_measurements	3031141	3031141	Monocytes [#/volume] in Body fluid
1001	6.595586	-54.13912	EHR_procedures	3031563	3031563	CT Abdomen and Pelvis WO and W contrast IV
1002	-1.0496508	-67.59373	EHR_measurements	3032018	3032018	Cyclic citrullinated peptide IgG Ab [Presence] in Serum
1003	38.29778	-28.135836	EHR_measurements	3032071	3032071	Borrelia burgdorferi IgG and IgM panel - Serum
1004	10.999501	-47.915607	EHR_measurements	3032080	3032080	INR in Blood by Coagulation assay
1005	-7.7968516	-65.69889	EHR_measurements	3032155	3032155	Metanephrine Free [Moles/volume] in Serum or Plasma
1006	23.570286	-70.929886	EHR_measurements	3032652	3032652	Glasgow coma scale
1007	37.432823	-48.242577	EHR_measurements	3033053	3033053	Referral lab test method
1008	42.18466	-59.860092	EHR_measurements	3033203	3033203	Carbon dioxide [Partial pressure] adjusted to patient's actual temperature in Blood
1009	-33.372406	-50.747757	EHR_measurements	3033217	3033217	Shiga toxin stx gene [Identifier] in Specimen by NAA with probe detection
1010	35.753872	-45.795696	EHR_measurements	3033230	3033230	Cytomegalovirus DNA [#/volume] (viral load) in Specimen by NAA with probe detection
1011	47.89272	-72.66248	EHR_measurements	3033236	3033236	Creatine kinase.MB [Mass/volume] in Blood
1012	28.707651	-57.694313	EHR_measurements	3033308	3033308	Hyaline casts [Presence] in Urine sediment by Light microscopy
1013	-14.168654	-76.47091	EHR_measurements	3033504	3033504	Pyridoxal phosphate [Mass/volume] in Serum or Plasma
1014	12.383799	-87.4828	EHR_measurements	3033575	3033575	Monocytes [#/volume] in Blood by Automated count
1015	26.970371	-53.11577	EHR_measurements	3034022	3034022	Lactate dehydrogenase panel - Serum or Plasma
1016	21.987589	-53.570477	EHR_measurements	3034107	3034107	Monocytes [#/volume] in Blood by Manual count
1017	22.019337	-69.111	EHR_measurements	3034426	3034426	Prothrombin time (PT)
1018	35.539867	-74.769585	EHR_measurements	3034485	3034485	Albumin/Creatinine [Mass Ratio] in Urine
1019	1.6154789	-41.20841	EHR_measurements	3034773	3034773	Microscopic observation [Identifier] in Vaginal fluid by Non-gynecological cytology method
1020	30.355204	-43.333595	EHR_measurements	3034824	3034824	Hypochromia [Presence] in Blood
1021	33.306835	-31.868536	EHR_measurements	3035069	3035069	Herpes simplex virus 1 DNA [Presence] in Specimen by NAA with probe detection
1022	22.970123	-63.812843	EHR_measurements	3035124	3035124	Erythrocytes [#/area] in Urine sediment by Microscopy high power field
1023	22.612442	-63.169907	EHR_measurements	3035350	3035350	Ketones [Presence] in Urine by Test strip
1024	26.101107	-50.565544	EHR_measurements	3035511	3035511	Protein [Mass/volume] in Urine collected for unspecified duration
1025	45.842697	-74.777725	EHR_measurements	3035569	3035569	Folate [Mass/volume] in Red Blood Cells
1026	22.970123	-63.812843	EHR_measurements	3035583	3035583	Leukocytes [#/area] in Urine sediment by Microscopy high power field
1027	18.066114	-90.503716	EHR_measurements	3035995	3035995	Alkaline phosphatase [Enzymatic activity/volume] in Serum or Plasma
1028	-3.7956905	-25.299173	EHR_measurements	3036453	3036453	Pain severity [Score] Visual analog score
1029	33.671265	-46.661537	EHR_measurements	3036489	3036489	Thrombin time
1030	-34.016624	-50.26968	EHR_measurements	3036500	3036500	Entamoeba histolytica DNA [Presence] in Specimen by NAA with probe detection
1031	10.648423	-81.54185	EHR_measurements	3036987	3036987	Folate [Mass/volume] in Serum or Plasma
1032	-27.972841	-56.31803	EHR_measurements	3037110	3037110	Fasting glucose [Mass/volume] in Serum or Plasma
1033	-2.0438	-63.901546	EHR_procedures	3037128	3037128	MR Brain WO and W contrast IV
1034	3.0326757	-47.97824	EHR_measurements	3037167	3037167	Microscopic observation [Identifier] in Specimen by Gram stain
1035	35.753872	-45.795696	EHR_measurements	3037244	3037244	Yeast [#/area] in Urine sediment by Microscopy high power field
1036	49.95794	-53.0517	EHR_measurements	3037467	3037467	Urinalysis macro (dipstick) panel - Urine
1037	12.383097	-87.48031	EHR_measurements	3037511	3037511	Lymphocytes/100 leukocytes in Blood by Automated count
1038	1.6202012	-65.66269	EHR_measurements	3037551	3037551	Cancer Ag 125 [Units/volume] in Serum or Plasma
1039	14.228024	-77.10434	EHR_measurements	3037556	3037556	Urate [Mass/volume] in Serum or Plasma
1040	-22.340324	-62.59923	EHR_measurements	3037839	3037839	Renal function 2000 panel - Serum or Plasma
1041	38.643105	-61.59697	EHR_measurements	3038058	3038058	Lymphocytes/100 leukocytes in Blood by Manual count
1042	55.50161	-50.921368	EHR_measurements	3038104	3038104	Monocytes/100 leukocytes in Body fluid
1043	35.43282	-32.10276	EHR_measurements	3038184	3038184	Cytomegalovirus IgG Ab [Interpretation] in Serum or Plasma
1044	35.776363	-45.036903	EHR_measurements	3038288	3038288	Influenza virus B RNA [Presence] in Specimen by NAA with probe detection
1045	22.107431	-52.06862	EHR_measurements	3038972	3038972	Neutrophils [#/volume] in Body fluid by Manual count
1046	-9.642669	-25.28557	EHR_measurements	3039783	3039783	Alpha-1-fetoprotein.tumor marker [Mass/volume] in Serum or Plasma
1047	37.38547	-70.42823	EHR_measurements	3039928	3039928	Packed erythrocytes units given [#]
1048	-7.4629836	-48.015022	EHR_measurements	3040078	3040078	Metamyelocytes [#/volume] in Body fluid by Manual count
1049	39.37024	-29.534582	EHR_measurements	3041080	3041080	DNA double strand Ab [Presence] in Body fluid
1050	11.475601	-86.927826	EHR_measurements	3041084	3041084	Immature granulocytes [#/volume] in Blood by Automated count
1051	53.48409	-55.430103	EHR_measurements	3041364	3041364	Leukocyte clumps [Presence] in Urine by Automated
1052	53.21731	-66.47203	EHR_measurements	3041623	3041623	Adenovirus DNA [Presence] in Specimen by NAA with probe detection
1053	22.620192	-51.108757	EHR_measurements	3041717	3041717	Basophils [#/volume] in Body fluid by Manual count
1054	53.215714	-66.47163	EHR_measurements	3042194	3042194	Human metapneumovirus RNA [Presence] in Specimen by NAA with probe detection
1055	15.853973	-34.606056	EHR_measurements	3043072	3043072	HLA-B1 [Presence]
1056	49.958115	-53.05138	EHR_measurements	3043591	3043591	Medication route [Identifier] of Dose
1057	-19.204208	-60.93306	EHR_conditions	30437	30437	Gastro-esophageal reflux disease with esophagitis
1058	25.727678	-70.26809	EHR_measurements	3044054	3044054	Bacteria Identification [Presence] in Isolate by Culture
1059	53.216946	-66.471985	EHR_measurements	3044141	3044141	Influenza virus A Ag [Presence] in Nasopharynx
1060	53.50931	-65.93965	EHR_measurements	3044254	3044254	Respiratory syncytial virus RNA [Presence] in Specimen by NAA with probe detection
1061	21.613539	-51.648407	EHR_measurements	3044263	3044263	Variant lymphocytes [#/volume] in Body fluid by Manual count
1062	4.5291867	-83.20023	EHR_measurements	3044491	3044491	Cholesterol non HDL [Mass/volume] in Serum or Plasma
1063	-0.13797641	-54.886654	EHR_measurements	3044920	3044920	Orthostatic blood pressure
1064	35.776974	-45.03665	EHR_measurements	3044938	3044938	Influenza virus A RNA [Presence] in Specimen by NAA with probe detection
1065	-7.4629836	-48.015022	EHR_measurements	3045129	3045129	Metamyelocytes/100 leukocytes in Body fluid by Manual count
1066	17.8484	-61.220543	EHR_measurements	3045410	3045410	Minute volume setting Ventilator
1067	11.511466	-23.905483	EHR_measurements	3045683	3045683	HLA typing for celiac disease panel - Blood or Tissue
1068	27.438887	-52.399162	EHR_measurements	3045687	3045687	Sodium/Creatinine [Molar ratio] in Urine
1069	17.668116	-88.95839	EHR_measurements	3045716	3045716	Anion gap in Serum or Plasma
1070	53.216976	-66.471954	EHR_measurements	3045831	3045831	Influenza virus B Ag [Presence] in Nasopharynx
1071	48.094593	-65.94353	EHR_measurements	3046071	3046071	Choriogonadotropin.intact+Beta subunit [Units/volume] in Serum or Plasma
1072	33.671253	-46.66208	EHR_measurements	3046279	3046279	Procalcitonin [Mass/volume] in Serum or Plasma
1073	56.07086	-51.014496	EHR_measurements	3046321	3046321	Neutrophils [#/volume] in Body fluid
1074	39.066124	-27.417194	EHR_measurements	3046425	3046425	Mycobacterium tuberculosis tuberculin stimulated gamma interferon [Presence] in Blood
1075	26.021322	-47.07219	EHR_measurements	3047005	3047005	Sodium/Creatinine [Ratio] in Urine
1076	33.025238	-47.79468	EHR_measurements	3047181	3047181	Lactate [Moles/volume] in Blood
1077	14.459217	-22.60203	EHR_procedures	3047232	3047232	XR Knee 1 or 2 Views
1078	4.7022924	-47.94781	EHR_procedures	3047585	3047585	XR Foot - left 3 Views
1079	32.32031	-82.82678	EHR_procedures	3047597	3047597	XR Shoulder - left 2 Views
1080	22.45811	-74.776405	EHR_procedures	3047860	3047860	XR Chest 2 Views
1081	34.791103	-62.81187	EHR_procedures	3047927	3047927	XR Foot - right 3 Views
1082	-30.840813	-63.638176	EHR_procedures	3047973	3047973	XR Shoulder 2 Views
1083	-31.00314	-30.406633	EHR_procedures	3048058	3048058	MR Knee - right WO contrast
1084	-25.675499	-32.12212	EHR_procedures	3048314	3048314	MR Knee - left WO contrast
1085	1.0582409	-56.618263	EHR_procedures	3048338	3048338	XR Knee - right 3 Views
1086	-22.767912	-58.65107	EHR_procedures	3048348	3048348	XR Pelvis Single view
1087	53.04462	-59.527004	EHR_procedures	3048421	3048421	US Lower extremity vein - bilateral
1088	-15.031345	-43.216602	EHR_procedures	3048664	3048664	XR Shoulder - right 2 Views
1089	-33.363247	-50.72715	EHR_measurements	3048762	3048762	Shigella sp DNA [Presence] in Specimen by NAA with probe detection
1090	-35.788845	-59.78377	EHR_procedures	3049194	3049194	US Lower extremity vein - left
1091	32.979084	-36.42157	EHR_measurements	3049238	3049238	Opiates [Mass/volume] in Specimen
1092	-24.785192	-60.019306	EHR_procedures	3049296	3049296	XR Knee - left 3 Views
1093	33.28041	-74.938065	EHR_measurements	3049361	3049361	Cytology report of Specimen Cyto stain
1094	36.50141	-72.860985	EHR_procedures	3049904	3049904	XR Cervical spine 2 Views
1095	34.157124	-51.86876	EHR_procedures	3049950	3049950	XR Chest Single view
1096	-33.427082	-50.225155	EHR_measurements	3050126	3050126	Yersinia sp DNA [Identifier] in Specimen by NAA with probe detection
1097	3.834296	-55.109264	EHR_measurements	3050154	3050154	Catecholamines [Interpretation] in Plasma Narrative
1098	-2.8904097	-53.139996	EHR_measurements	3050371	3050371	Gliadin peptide IgG Ab [Presence] in Serum by Immunoassay
1099	34.199333	-39.89992	EHR_measurements	3050380	3050380	Cytology report of Cervical or vaginal smear or scraping Cyto stain
1100	48.094265	-65.943535	EHR_procedures	3050573	3050573	CT Lower extremity
1101	38.444336	-70.35343	EHR_measurements	3050746	3050746	Hematocrit [Volume Fraction] of Blood by Estimated
1102	-33.401978	-50.257416	EHR_measurements	3051225	3051225	Escherichia coli Stx1 and Stx2 toxin stx1 and stx2 and H7 flagellar fliC genes [Identifier] in Specimen by NAA with probe detection
1103	-32.280457	-59.445683	EHR_procedures	3051379	3051379	XR Lumbar spine 2 or 3 Views
1104	35.121487	-43.6234	EHR_measurements	3051714	3051714	Fibrin D-dimer FEU [Mass/volume] in Platelet poor plasma
1105	-24.070639	-33.732845	EHR_measurements	3052023	3052023	Hepatitis C virus Ab Signal/Cutoff in Serum or Plasma by Immunoassay
1106	5.164636	-83.09082	EHR_measurements	3052202	3052202	Cholesterol non HDL/Cholesterol.total [Mass Ratio] in Serum or Plasma
1107	6.790962	-26.092705	EHR_procedures	3052765	3052765	XR Hip - right 2 Views
1108	-7.7968516	-65.69889	EHR_measurements	3052796	3052796	Metanephrine Free [Mass/volume] in Serum or Plasma
1109	-24.45637	-73.048515	EHR_procedures	3053058	3053058	XR Lumbar spine 2 Views
1110	4.4265385	-29.474695	EHR_measurements	3053283	3053283	Glomerular filtration rate/1.73 sq M.predicted among blacks [Volume Rate/Area] in Serum, Plasma or Blood by Creatinine-based formula (MDRD)
1111	11.540913	-86.93645	EHR_measurements	3053291	3053291	Nucleated erythrocytes/100 leukocytes [Ratio] in Body fluid
1112	28.05751	-60.069023	EHR_conditions	312437	312437	Dyspnea
1113	-19.118093	-46.323677	EHR_conditions	312648	312648	Benign essential hypertension
1114	-16.366709	-58.862442	EHR_conditions	31317	31317	Dysphagia
1115	-19.152864	-62.83061	EHR_conditions	313217	313217	Atrial fibrillation
1116	17.528044	-73.75921	EHR_conditions	313459	313459	Sleep apnea
1117	40.895287	-79.58159	EHR_conditions	314054	314054	Aortic valve disorder
1118	-6.7038813	-72.678825	EHR_conditions	314131	314131	Degeneration of cervical intervertebral disc
1119	5.2602353	-51.217945	EHR_conditions	314378	314378	Hypertensive heart disease with congestive heart failure
1120	-21.082571	-62.384556	EHR_conditions	314379	314379	First degree atrioventricular block
1121	36.212833	-66.93912	EHR_conditions	314658	314658	Cardiomegaly
1122	9.316592	-56.66025	EHR_conditions	314665	314665	Atrial flutter
1123	0.005927245	-48.821964	EHR_conditions	314666	314666	Old myocardial infarction
1124	35.244255	-71.41537	EHR_conditions	314754	314754	Wheezing
1125	-25.422407	-55.377758	EHR_conditions	315078	315078	Palpitations
1126	-7.552163	-72.23011	EHR_conditions	315085	315085	Lymphadenopathy
1127	22.060966	-26.815664	EHR_conditions	315276	315276	Vitreous hemorrhage
1128	24.512972	-30.94407	EHR_conditions	315286	315286	Chronic ischemic heart disease
1129	1.5769892	-73.115654	EHR_conditions	31610	31610	Disorder of esophagus
1130	-7.2055516	-28.515625	EHR_conditions	316127	316127	Vitreous opacities
1131	9.5850525	-50.66754	EHR_conditions	316139	316139	Heart failure
1132	-24.921963	-72.73481	EHR_conditions	316211	316211	Acquired spondylolisthesis
1133	7.1163464	-25.844429	EHR_conditions	316437	316437	Cerebral atherosclerosis
1134	11.883717	-51.85275	EHR_conditions	317002	317002	Low blood pressure
1135	-10.989553	-68.3444	EHR_conditions	317009	317009	Asthma
1136	-28.758667	-49.227306	EHR_conditions	317248	317248	Disorder of hematopoietic structure
1137	10.747903	-48.073944	EHR_conditions	317576	317576	Coronary arteriosclerosis
1138	2.8043468	-56.121445	EHR_conditions	31821	31821	Disorder of endocrine system
1139	-33.02302	-57.18905	EHR_conditions	318736	318736	Migraine
1140	-0.99382156	-35.509663	EHR_conditions	318772	318772	Disorder of pericardium
1141	21.06113	-76.10871	EHR_conditions	318800	318800	Gastroesophageal reflux disease
1142	-19.637201	-58.475304	EHR_conditions	319041	319041	Orthostatic hypotension
1143	48.177364	-54.561367	EHR_conditions	31967	31967	Nausea
1144	49.8105	-49.733715	EHR_conditions	319826	319826	Secondary hypertension
1145	11.802089	-50.869392	EHR_conditions	319835	319835	Congestive heart failure
1146	19.19341	-59.31955	EHR_conditions	320128	320128	Essential hypertension
1147	12.327217	-21.961962	EHR_conditions	320420	320420	Vitreous degeneration
1148	-16.971039	-62.11502	EHR_conditions	320536	320536	Electrocardiogram abnormal
1149	9.751716	-57.277016	EHR_conditions	321052	321052	Peripheral vascular disease
1150	10.073984	-48.382347	EHR_conditions	321318	321318	Angina pectoris
1151	-5.9385896	-29.103912	EHR_conditions	321319	321319	Cardiomyopathy
1152	18.095648	-27.297962	EHR_conditions	321588	321588	Heart disease
1153	-32.134995	-61.6326	EHR_conditions	321596	321596	Peripheral venous insufficiency
1154	46.648445	-66.68966	EHR_conditions	321689	321689	Apnea
1155	30.970919	-45.479427	EHR_drugs	35200872	35200872	cefepime Injectable Solution
1156	8.858321	-24.984987	EHR_drugs	35602729	35602729	3 ML insulin degludec 200 UNT/ML Pen Injector
1157	32.473454	-51.740105	EHR_drugs	35603225	35603225	furosemide 10 MG/ML Injection
1158	16.33274	-60.543404	EHR_drugs	35603429	35603429	fentanyl 0.05 MG/ML Injection
1159	24.751959	-77.39897	EHR_drugs	35603556	35603556	lidocaine 0.05 MG/MG Medicated Patch
1160	-25.21523	-53.71042	EHR_drugs	35603815	35603815	bupivacaine hydrochloride 7.5 MG/ML Injection
1161	-16.492216	-43.24457	EHR_drugs	35603852	35603852	naloxone hydrochloride 40 MG/ML Nasal Spray
1162	-7.4629836	-48.015022	EHR_drugs	35603873	35603873	esmolol hydrochloride 10 MG/ML Injection
1163	1.6202012	-65.66269	EHR_drugs	35604340	35604340	lidocaine hydrochloride 8 MG/ML Injection
1164	6.057304	-68.50314	EHR_drugs	35604509	35604509	2 ML sugammadex 100 MG/ML Injection
1165	44.299973	-50.50367	EHR_drugs	35605845	35605845	morphine sulfate 4 MG/ML Injection
1166	-5.3703365	-40.19607	EHR_drugs	35605886	35605886	albumin human, USP 50 MG/ML Injection
1167	41.15334	-25.528994	EHR_measurements	35609812	35609812	Syphilis screening
1168	20.505304	-22.29219	EHR_conditions	35622759	35622759	Fundus albipunctatus
1169	52.46643	-46.728844	EHR_conditions	35624213	35624213	Secondary cataract
1170	-29.857327	-56.09014	EHR_conditions	35624677	35624677	Sebaceous cyst of skin
1171	-12.773984	-65.982666	EHR_measurements	35624944	35624944	Post bronchodilator spirometry
1172	8.051937	-30.636158	EHR_measurements	36203878	36203878	Retina Retinal nerve fiber layer panel by OCT
1173	33.306404	-31.86853	EHR_measurements	36204232	36204232	Herpes simplex virus DNA [Presence] in Tissue by NAA with probe detection
1174	38.399628	-61.541096	EHR_drugs	36249688	36249688	glucose 50 MG/ML / sodium chloride 4.5 MG/ML Injection
1175	6.262932	-34.3438	EHR_drugs	36249935	36249935	protamine sulfate (USP) 10 MG/ML Injection
1176	34.102257	-71.5913	EHR_drugs	36250097	36250097	mometasone furoate 0.05 MG/ACTUAT Metered Dose Nasal Spray
1177	33.085213	-75.716064	EHR_drugs	36250141	36250141	fluticasone propionate 0.05 MG/ACTUAT Metered Dose Nasal Spray
1178	29.987854	-42.627132	EHR_procedures	36303622	36303622	CT Chest W contrast IV and CT angiogram Pulmonary arteries for pulmonary embolus W contrast IV
1179	23.937204	-62.326157	EHR_measurements	36304079	36304079	Mucus [Presence] in Urine sediment
1180	26.567524	-51.177326	EHR_measurements	36304575	36304575	Protein and creatinine panel - Urine
1181	39.066124	-27.417194	EHR_measurements	36305335	36305335	Mycobacterium tuberculosis stimulated gamma interferon release by CD4+ and CD8+ T-cells [Units/volume] corrected for background in Blood
1182	15.295798	-86.90533	EHR_measurements	36306178	36306178	Glomerular filtration rate/1.73 sq M.predicted among blacks [Volume Rate/Area] in Serum, Plasma or Blood by Creatinine-based formula (CKD-EPI)
1183	-29.967604	-59.086338	EHR_conditions	3655355	3655355	Erectile dysfunction
1184	-9.469937	-23.281054	EHR_conditions	3663197	3663197	Glaucoma suspect
1185	1.1891829	-39.555832	EHR_conditions	36684613	36684613	Dermatochalasis of right upper eyelid
1186	1.1891829	-39.555832	EHR_conditions	36684676	36684676	Dermatochalasis of left upper eyelid
1187	10.074234	-48.381844	EHR_conditions	36712983	36712983	Angina co-occurrent and due to coronary arteriosclerosis
1188	-24.612848	-72.63715	EHR_conditions	36713107	36713107	Lumbar spondylolisthesis
1189	21.67391	-42.87424	EHR_procedures	36713176	36713176	CT of head without contrast
1190	-18.005703	-38.158092	EHR_measurements	36713187	36713187	Screening mammography of bilateral breasts
1191	-25.772049	-72.65924	EHR_procedures	36713196	36713196	MRI of lumbar spine without contrast
1192	4.694019	-54.57417	EHR_procedures	36713200	36713200	CT of chest without contrast
1193	-24.426575	-72.949135	EHR_procedures	36713280	36713280	MRI of cervical spine without contrast
1194	-7.733224	-66.59626	EHR_conditions	36714126	36714126	Difficulty walking
1195	8.260533	-54.865685	EHR_conditions	36717267	36717267	Ectasia of thoracic aorta
1196	17.654793	-40.493744	EHR_drugs	36789702	36789702	Vancomycin Intravenous Solution
1197	41.57969	-50.411186	EHR_drugs	36878782	36878782	Multivitamin preparation
1198	43.699596	-50.70943	EHR_drugs	36882730	36882730	Piperacillin / tazobactam Prefilled Syringe
1199	-4.7002897	-43.355995	EHR_drugs	36889525	36889525	sodium phosphate Injectable Solution
1200	4.404985	-43.23599	EHR_drugs	36890559	36890559	cefepime Prefilled Syringe
1201	51.019	-58.497635	EHR_drugs	37003436	37003436	SARS-CoV-2 (COVID-19) vaccine, mRNA-BNT162b2 0.1 MG/ML Injectable Suspension
1202	-11.559003	-37.127136	EHR_drugs	37003518	37003518	SARS-CoV-2 (COVID-19) vaccine, mRNA-1273 0.2 MG/ML Injectable Suspension
1203	6.7960167	-24.033539	EHR_drugs	37003606	37003606	0.5 ML dulaglutide 6 MG/ML Auto-Injector
1204	6.7960167	-24.033539	EHR_drugs	37003608	37003608	0.5 ML dulaglutide 9 MG/ML Auto-Injector
1205	14.17909	-27.938976	EHR_conditions	37016179	37016179	Mild nonproliferative retinopathy due to type 1 diabetes mellitus
1206	10.71492	-16.712982	EHR_observations	37016200	37016200	Exposure to viral disease
1207	24.983152	-24.170015	EHR_conditions	37016349	37016349	Hyperglycemia due to type 2 diabetes mellitus
1208	-30.155066	-64.04481	EHR_conditions	37017182	37017182	Joint pain of pelvic region
1209	20.006811	-34.753067	EHR_conditions	37017432	37017432	Polyneuropathy due to type 2 diabetes mellitus
1210	-12.06057	-73.22265	EHR_conditions	37018196	37018196	Prediabetes
1211	6.0806074	-2.7684817	EHR_observations	37031553	37031553	Oxygen saturation
1212	-12.921888	-63.722534	EHR_conditions	37108814	37108814	Inconclusive mammography finding
1213	-3.6061988	-56.06126	EHR_observations	37109774	37109774	Requires vaccination
1214	-9.069436	-31.85805	EHR_procedures	37109864	37109864	Digital tomosynthesis of bilateral breasts
1215	-7.2121468	-25.433905	EHR_procedures	37116854	37116854	Assessment of delirium
1216	0.4120969	-42.738663	EHR_conditions	37206607	37206607	Overactive bladder
1217	-24.486446	-73.119804	EHR_conditions	372309	372309	Mononeuritis
1218	-5.453304	-75.62082	EHR_conditions	372409	372409	Sciatica
1219	13.575074	-52.677143	EHR_conditions	372448	372448	Loss of consciousness
1220	49.670773	-49.597572	EHR_conditions	372629	372629	Nonexudative age-related macular degeneration
1221	-8.622007	-68.31256	EHR_conditions	372887	372887	Disorder of brain
1222	-7.5487404	0.03776296	EHR_conditions	372903	372903	Retinal edema
1223	-6.6502028	-22.351936	EHR_observations	37311059	37311059	Exposure to SARS-CoV-2
1224	32.452545	-65.631836	EHR_conditions	37311061	37311061	COVID-19
1225	-7.8873553	-70.60411	EHR_conditions	373478	373478	Presbyopia
1226	34.054806	-24.871391	EHR_conditions	373499	373499	Disorder of eye region
1227	6.892592	-37.175976	EHR_conditions	373503	373503	Transient cerebral ischemia
1228	-36.379856	-60.029152	EHR_conditions	37396146	37396146	Gastrointestinal infection
1229	-4.549927	-43.528076	EHR_conditions	373995	373995	Delirium
1230	43.76964	-39.444572	EHR_conditions	374034	374034	Visual disturbance
1231	26.136473	-20.308384	EHR_conditions	374035	374035	Keratitis
1232	-11.268558	-31.00778	EHR_conditions	374044	374044	Ptosis of eyelid
1233	-7.237809	-53.479233	EHR_conditions	374313	374313	Neoplasm of uncertain behavior of soft tissues
1234	10.049871	-18.909327	EHR_conditions	374362	374362	Keratoconus
1235	-22.315557	-62.30146	EHR_conditions	374366	374366	Sensorineural hearing loss
1236	-29.823648	-57.887726	EHR_conditions	374367	374367	Bilateral hearing loss
1237	-19.48396	-72.27803	EHR_conditions	374375	374375	Impacted cerumen
1238	-7.458066	0.08672009	EHR_conditions	374640	374640	Serous retinal detachment
1239	20.166142	-25.974144	EHR_conditions	375249	375249	Traction detachment of retina
1240	10.732856	-17.367897	EHR_conditions	375256	375256	Anterior subcapsular polar senile cataract
1241	15.129742	-11.215955	EHR_conditions	375545	375545	Cataract
1242	-8.096976	-54.13881	EHR_conditions	375547	375547	Anisometropia
1243	-12.485833	-19.810694	EHR_conditions	375817	375817	Conjunctivochalasis
1244	18.960632	-30.94052	EHR_conditions	376065	376065	Disorder of nervous system due to type 2 diabetes mellitus
1245	25.081911	-29.997864	EHR_conditions	376115	376115	Cystoid macular retinal degeneration
1246	-6.195927	-29.011423	EHR_conditions	376124	376124	Pinguecula
1247	-24.36198	-56.50733	EHR_conditions	376125	376125	Disorder of eyelid
1248	-0.52199256	-51.94372	EHR_conditions	376132	376132	Ectropion
1249	33.898438	-73.68008	EHR_conditions	376208	376208	Disorder of soft tissue
1250	-4.0486784	-20.988256	EHR_conditions	376400	376400	Combined form of senile cataract
1251	-11.43065	-70.19939	EHR_conditions	376415	376415	Hypermetropia
1252	12.025296	-20.790768	EHR_conditions	376683	376683	Nonproliferative retinopathy due to diabetes mellitus
1253	-32.85527	-64.84929	EHR_conditions	376971	376971	Retinal defect
1254	20.051779	-22.605722	EHR_conditions	377270	377270	Hereditary retinal dystrophy
1255	24.02388	-22.265427	EHR_conditions	377286	377286	Visual field defect
1256	-5.420641	-19.863699	EHR_conditions	377558	377558	Irregular astigmatism
1257	-22.351076	-61.212746	EHR_conditions	377575	377575	Tinnitus
1258	-5.1640687	-21.114748	EHR_conditions	377877	377877	Esotropia
1259	-29.850998	-58.016346	EHR_conditions	377889	377889	Hearing loss
1260	-10.361073	-22.348602	EHR_conditions	377910	377910	Deviated nasal septum
1261	-6.854632	-65.95731	EHR_conditions	378142	378142	Retinal ischemia
1262	-18.153095	-44.72713	EHR_conditions	378161	378161	Disorder of ear
1263	17.420763	-74.04591	EHR_conditions	378253	378253	Headache
1264	35.12169	-19.269255	EHR_conditions	378416	378416	Retinal disorder
1265	-20.43025	-55.843414	EHR_conditions	378425	378425	Blepharitis
1266	-16.941183	-66.208244	EHR_conditions	378427	378427	Tear film insufficiency
1267	3.0654988	-26.172764	EHR_conditions	378735	378735	Migraine without aura
1268	26.303183	-29.23781	EHR_conditions	379010	379010	Epiretinal membrane
1269	15.918352	-23.436958	EHR_conditions	379031	379031	Pain in eye
1270	-33.564014	-47.588387	EHR_conditions	379805	379805	Myopia
1271	50.076057	-56.945877	EHR_conditions	380038	380038	Viral conjunctivitis
1272	-9.3421955	-34.978046	EHR_conditions	380094	380094	Carpal tunnel syndrome
1273	53.215843	-53.74574	EHR_conditions	380096	380096	Proliferative retinopathy due to diabetes mellitus
1274	19.224092	-26.425852	EHR_conditions	380097	380097	Macular edema due to diabetes mellitus
1275	-1.3059673	-16.659462	EHR_conditions	380706	380706	Regular astigmatism
1276	-19.571629	-43.126675	EHR_conditions	380733	380733	Otalgia
1277	13.629652	-31.896456	EHR_conditions	381001	381001	Subjective visual disturbance
1278	27.854801	-20.938782	EHR_conditions	381270	381270	Parkinson's disease
1279	-0.16390072	-27.14689	EHR_conditions	381281	381281	Degenerative progressive high myopia
1280	26.36993	-23.526875	EHR_conditions	381290	381290	Ocular hypertension
1281	-7.1619005	-67.6644	EHR_conditions	381292	381292	Chronic allergic conjunctivitis
1282	-1.4896936	-17.06208	EHR_conditions	381295	381295	Senile cataract
1283	-29.45494	-49.183876	EHR_conditions	381549	381549	Migraine with aura
1284	-7.17835	-67.4815	EHR_conditions	381859	381859	Infective otitis externa
1285	1.1825997	-35.86018	EHR_conditions	4000609	4000609	Disorder of upper gastrointestinal tract
1286	-25.99658	-73.48332	EHR_drugs	40013493	40013493	benzocaine / menthol Oral Lozenge
1287	-17.48478	-69.78055	EHR_conditions	4001450	4001450	Lumbago with sciatica
1288	29.938694	-68.0308	EHR_drugs	40024386	40024386	cefazolin Injectable Solution
1289	-6.6547546	-65.98464	EHR_conditions	4003171	4003171	Benign neoplasm of meninges
1290	-11.085083	-22.085865	EHR_conditions	4004352	4004352	Irritant contact dermatitis
1291	26.431526	-78.44389	EHR_procedures	4004516	4004516	Pre-surgery evaluation
1292	1.5155466	-43.848133	EHR_drugs	40051242	40051242	hydromorphone Injectable Solution
1293	51.058796	-64.70184	EHR_measurements	4005525	4005525	Troponin T measurement
1294	35.753872	-45.795696	EHR_measurements	4005681	4005681	Cytomegalovirus antigen assay
1295	49.088627	-71.83168	EHR_conditions	4005743	4005743	Female sterility
1296	35.432705	-32.102924	EHR_drugs	40060701	40060701	methylprednisolone Injectable Solution
1297	-2.803221	-34.848244	EHR_drugs	40063181	40063181	magnesium sulfate Injectable Solution
1298	5.654008	-41.65752	EHR_drugs	40064619	40064619	mineral oil / petrolatum Ophthalmic Ointment
1299	-0.7300477	-35.809288	EHR_drugs	40075755	40075755	potassium chloride Injectable Solution
1300	0.4356889	-65.18572	EHR_drugs	40076099	40076099	potassium chloride Oral Tablet
1301	23.306583	-70.89659	EHR_measurements	4007805	4007805	Troponin I measurement
1302	6.0065007	-85.44822	EHR_measurements	4007831	4007831	Vitamin D, 25-hydroxy measurement
1303	44.471672	-64.72567	EHR_measurements	4008265	4008265	Total cholesterol measurement
1304	-33.89776	-50.177372	EHR_measurements	4008280	4008280	Astrovirus antigen assay
1305	-4.419973	-69.934685	EHR_conditions	4008710	4008710	Stenosis due to any device, implant AND/OR graft
1306	-8.914806	-35.82535	EHR_conditions	4009585	4009585	Abnormal urine
1307	-9.615432	-59.419785	EHR_conditions	4010333	4010333	Postmenopausal osteoporosis
1308	-5.946591	-36.467587	EHR_measurements	4012479	4012479	Low density lipoprotein cholesterol measurement
1309	55.444313	-51.045185	EHR_measurements	4013104	4013104	Human immunodeficiency virus antibody test
1310	48.56864	-58.32016	EHR_measurements	4013251	4013251	Differential white blood cell count procedure
1311	-9.867105	-35.698364	EHR_conditions	4013597	4013597	Closed fracture thoracic vertebra, wedge
1312	15.853992	-34.605625	EHR_measurements	4013630	4013630	HLA-B serotyping
1313	-16.563349	-42.987926	EHR_procedures	4013636	4013636	Magnetic resonance imaging
1314	36.500984	-62.036686	EHR_measurements	4013964	4013964	Creatinine measurement, serum
1315	13.131248	-67.393295	EHR_measurements	4013965	4013965	Oxygen saturation measurement, arterial
1316	-26.08472	-72.83119	EHR_drugs	40143348	40143348	morphine Prefilled Syringe
1317	-9.642634	-25.28555	EHR_measurements	4014768	4014768	Alpha-1-fetoprotein measurement, serum
1318	-3.6143994	-44.215683	EHR_drugs	40152081	40152081	magnesium chloride / potassium chloride / sodium acetate / sodium chloride / sodium gluconate Injectable Solution
1319	14.868168	-66.43316	EHR_drugs	40160973	40160973	0.4 ML enoxaparin sodium 100 MG/ML Prefilled Syringe
1320	1.0767486	-49.216488	EHR_drugs	40160991	40160991	0.8 ML enoxaparin sodium 100 MG/ML Prefilled Syringe
1321	-22.953644	-37.3481	EHR_drugs	40162311	40162311	diclofenac sodium 0.01 MG/MG Topical Gel
1322	48.09427	-65.94341	EHR_drugs	40162381	40162381	econazole nitrate 10 MG/ML Topical Cream
1323	56.034645	-51.266895	EHR_measurements	4016239	4016239	Erythrocyte mean corpuscular volume determination
1324	52.989788	-60.376785	EHR_drugs	40162464	40162464	Twice-Daily diclofenac epolamine 0.013 MG/MG Medicated Patch
1325	27.432213	-78.98191	EHR_drugs	40162494	40162494	acetaminophen 500 MG / hydrocodone bitartrate 5 MG Oral Tablet
1326	-6.448944	-78.42135	EHR_drugs	40162511	40162511	acetaminophen 325 MG / hydrocodone bitartrate 10 MG Oral Tablet
1327	20.605013	-67.61053	EHR_drugs	40162515	40162515	acetaminophen 325 MG / hydrocodone bitartrate 5 MG Oral Tablet
1328	-2.877826	-36.28941	EHR_drugs	40162587	40162587	acetaminophen 33.3 MG/ML / hydrocodone bitartrate 0.5 MG/ML Oral Solution
1329	-9.845027	-69.9583	EHR_drugs	40162672	40162672	amitriptyline hydrochloride 10 MG Oral Tablet
1330	-22.695429	-35.249893	EHR_drugs	40162717	40162717	amitriptyline hydrochloride 25 MG Oral Tablet
1331	11.533182	-33.19055	EHR_drugs	40163473	40163473	trazodone hydrochloride 50 MG Oral Tablet
1332	-22.860315	-74.33633	EHR_drugs	40163492	40163492	zolpidem tartrate 10 MG Oral Tablet
1333	10.232717	-77.18249	EHR_drugs	40163500	40163500	zolpidem tartrate 5 MG Oral Tablet
1334	8.052768	-52.3436	EHR_drugs	40163554	40163554	warfarin sodium 5 MG Oral Tablet
1335	31.134747	-77.07322	EHR_drugs	40163666	40163666	Streptococcus pneumoniae type 1 capsular polysaccharide antigen 0.05 MG/ML / Streptococcus pneumoniae type 10A capsular polysaccharide antigen 0.05 MG/ML / Streptococcus pneumoniae type 11A capsular polysaccharide antigen 0.05 MG/ML / Streptococcus pne...
1336	-6.51607	-26.248852	EHR_drugs	40163799	40163799	trospium chloride 20 MG Oral Tablet
1337	-26.374056	-73.89875	EHR_drugs	40163870	40163870	1 ML meperidine hydrochloride 25 MG/ML Cartridge
1338	-25.900507	-39.27855	EHR_procedures	4016388	4016388	Renewal of prescription
1339	-17.792128	-47.05536	EHR_drugs	40163924	40163924	24 HR metformin hydrochloride 500 MG Extended Release Oral Tablet
1340	27.219341	-21.217625	EHR_drugs	40164134	40164134	brimonidine tartrate 1.5 MG/ML Ophthalmic Solution
1341	27.722984	-21.568638	EHR_drugs	40164141	40164141	brimonidine tartrate 2 MG/ML Ophthalmic Solution
1342	-10.0766535	-73.96229	EHR_drugs	40164505	40164505	clobetasol propionate 0.0005 MG/MG Topical Ointment
1343	9.183427	-53.135735	EHR_drugs	40164525	40164525	clobetasol propionate 0.5 MG/ML Topical Solution
1344	-2.0169625	-65.73036	EHR_drugs	40164847	40164847	1 ML ketorolac tromethamine 15 MG/ML Injection
1345	-30.622063	-60.008675	EHR_drugs	40164851	40164851	ketorolac tromethamine 30 MG/ML Injectable Solution
1346	-7.3969703	-19.02259	EHR_drugs	40164863	40164863	ketorolac tromethamine 5 MG/ML Ophthalmic Solution
1347	10.458211	-25.842516	EHR_drugs	40164897	40164897	metformin hydrochloride 1000 MG Oral Tablet
1348	25.70875	-24.008615	EHR_drugs	40164929	40164929	metformin hydrochloride 500 MG Oral Tablet
1349	3.0905175	-26.29706	EHR_drugs	40165020	40165020	meperidine hydrochloride 50 MG/ML Injectable Solution
1350	23.216362	-32.12764	EHR_drugs	40165245	40165245	rosuvastatin calcium 10 MG Oral Tablet
1351	22.889698	-33.42889	EHR_drugs	40165253	40165253	rosuvastatin calcium 20 MG Oral Tablet
1352	2.5429118	-25.045004	EHR_drugs	40165261	40165261	rosuvastatin calcium 5 MG Oral Tablet
1353	-10.511381	-30.113224	EHR_drugs	40166165	40166165	atovaquone 250 MG / proguanil hydrochloride 100 MG Oral Tablet
1354	6.054064	-34.291386	EHR_drugs	40166448	40166448	oxybutynin chloride 5 MG Oral Tablet
1355	-16.392365	-58.6281	EHR_drugs	40166540	40166540	tamsulosin hydrochloride 0.4 MG Oral Capsule
1356	-6.203496	-24.670279	EHR_drugs	40166824	40166824	24 HR metoprolol succinate 100 MG Extended Release Oral Tablet
1357	-5.790291	-36.620262	EHR_drugs	40166828	40166828	24 HR metoprolol succinate 25 MG Extended Release Oral Tablet
1358	-17.087402	-74.59172	EHR_drugs	40166830	40166830	24 HR metoprolol succinate 50 MG Extended Release Oral Tablet
1359	27.366262	-65.93012	EHR_drugs	40167196	40167196	5 ML metoprolol tartrate 1 MG/ML Injection
1360	43.699917	-50.70928	EHR_drugs	40167202	40167202	metoprolol tartrate 100 MG Oral Tablet
1361	42.404896	-46.125294	EHR_drugs	40167213	40167213	metoprolol tartrate 25 MG Oral Tablet
1362	42.729065	-45.964893	EHR_drugs	40167218	40167218	metoprolol tartrate 50 MG Oral Tablet
1363	26.078098	-56.960693	EHR_drugs	40167259	40167259	polyethylene glycol 3350 17000 MG Powder for Oral Solution
1364	14.21053	-21.05647	EHR_drugs	40167835	40167835	acetylcholine chloride 10 MG/ML Ophthalmic Solution
1365	25.362328	-49.31981	EHR_measurements	4016799	4016799	Direct antiglobulin test, polyspecific reagent
1366	-10.807496	-24.391552	EHR_measurements	4016949	4016949	VLDL cholesterol measurement
1367	17.621365	-60.408756	EHR_drugs	40169706	40169706	labetalol hydrochloride 5 MG/ML Injectable Solution
1368	-6.6108336	-41.58911	EHR_drugs	40169766	40169766	levothyroxine sodium 0.1 MG Oral Tablet
1369	20.829947	-65.932846	EHR_drugs	40171396	40171396	1 ML hydromorphone hydrochloride 1 MG/ML Prefilled Syringe
1370	-20.868221	-73.74671	EHR_drugs	40171397	40171397	1 ML hydromorphone hydrochloride 2 MG/ML Prefilled Syringe
1371	8.858321	-24.984987	EHR_drugs	40171671	40171671	benazepril hydrochloride 20 MG Oral Tablet
1372	4.6517997	-25.303822	EHR_drugs	40171675	40171675	benazepril hydrochloride 40 MG Oral Tablet
1373	0.40174907	-67.54881	EHR_drugs	40173071	40173071	1 ML hydromorphone hydrochloride 1 MG/ML Injection
1374	18.562412	-67.19456	EHR_drugs	40173104	40173104	hydromorphone hydrochloride 2 MG/ML Injectable Solution
1375	-20.734486	-56.00939	EHR_drugs	40173507	40173507	0.5 ML Streptococcus pneumoniae serotype 1 capsular antigen diphtheria CRM197 protein conjugate vaccine 0.0044 MG/ML / Streptococcus pneumoniae serotype 14 capsular antigen diphtheria CRM197 protein conjugate vaccine 0.0044 MG/ML / Streptococcus pneumo...
1376	5.09071	-24.264626	EHR_drugs	40173612	40173612	alendronic acid 70 MG Oral Tablet
1377	38.66986	-62.768017	EHR_measurements	4017361	4017361	Blood urea nitrogen measurement
1378	36.451336	-34.343758	EHR_drugs	40174765	40174765	hydralazine hydrochloride 10 MG Oral Tablet
1379	27.491362	-64.4279	EHR_drugs	40174776	40174776	1 ML hydralazine hydrochloride 20 MG/ML Injection
1380	19.84933	-33.278168	EHR_drugs	40174811	40174811	hydralazine hydrochloride 25 MG Oral Tablet
1381	20.288475	-32.61728	EHR_drugs	40174825	40174825	hydralazine hydrochloride 50 MG Oral Tablet
1382	0.77412087	-67.159775	EHR_drugs	40174880	40174880	levothyroxine sodium 0.075 MG Oral Tablet
1383	1.0090959	-66.5913	EHR_drugs	40174907	40174907	levothyroxine sodium 0.088 MG Oral Tablet
1384	-6.9851284	-63.82117	EHR_drugs	40174972	40174972	levothyroxine sodium 0.112 MG Oral Tablet
1385	-8.962794	-72.85252	EHR_drugs	40175001	40175001	levothyroxine sodium 0.125 MG Oral Tablet
1386	-12.3318815	-72.73433	EHR_drugs	40175174	40175174	levothyroxine sodium 0.025 MG Oral Tablet
1387	1.0088419	-66.590065	EHR_drugs	40175210	40175210	levothyroxine sodium 0.05 MG Oral Tablet
1388	-0.96581984	-67.55063	EHR_drugs	40175249	40175249	nalbuphine hydrochloride 10 MG/ML Injectable Solution
1389	-33.276264	-54.895756	EHR_drugs	40175289	40175289	polyethylene glycol 3350 236000 MG / potassium chloride 2970 MG / sodium bicarbonate 6740 MG / sodium chloride 5860 MG / sodium sulfate 22740 MG Powder for Oral Solution
1390	1.9969318	-56.75809	EHR_drugs	40176329	40176329	codeine phosphate 2 MG/ML / promethazine hydrochloride 1.25 MG/ML Oral Solution
1391	10.620211	-81.49784	EHR_measurements	4017648	4017648	Folic acid measurement
1392	17.280334	-24.219286	EHR_measurements	4017784	4017784	Leukocyte esterase measurement
1393	38.647396	-80.59824	EHR_measurements	4017899	4017899	Nitrite measurement
1394	29.23715	-72.92078	EHR_drugs	40180076	40180076	1 ML promethazine hydrochloride 25 MG/ML Injection
1395	51.68067	-66.667755	EHR_drugs	40180873	40180873	terbinafine hydrochloride 10 MG/ML Topical Cream
1396	-30.662199	21.966793	EHR_drugs	40182302	40182302	gatifloxacin 5 MG/ML Ophthalmic Solution
1397	53.770023	-52.33587	EHR_measurements	4018315	4018315	Glucose measurement, blood, test strip
1398	32.7538	-38.784885	EHR_drugs	40184084	40184084	hydroxychloroquine sulfate 200 MG Oral Tablet
1399	35.683796	-71.49133	EHR_drugs	40184217	40184217	hydrochlorothiazide 25 MG / losartan potassium 100 MG Oral Tablet
1400	-0.13795403	-54.886677	EHR_measurements	4018470	4018470	Measurement of Helicobacter pylori antibody
1401	36.75879	-76.653244	EHR_drugs	40185276	40185276	losartan potassium 100 MG Oral Tablet
1402	-26.408537	-35.64672	EHR_drugs	40185280	40185280	losartan potassium 25 MG Oral Tablet
1403	37.556625	-68.85092	EHR_drugs	40185304	40185304	losartan potassium 50 MG Oral Tablet
1404	15.853939	-34.605053	EHR_measurements	4018612	4018612	HLA serotyping
1405	24.793972	-69.29312	EHR_procedures	4019497	4019497	Specimen description
1406	14.491731	-67.42285	EHR_measurements	4019545	4019545	Chloride measurement, blood
1407	32.979084	-36.42157	EHR_measurements	4019569	4019569	Carboxy tetrahydrocannabinol measurement
1408	56.030327	-56.017906	EHR_procedures	4019824	4019824	Transesophageal echocardiography
1409	19.132622	-33.388428	EHR_observations	4019967	4019967	Dependence on renal dialysis
1410	-19.637201	-58.475304	EHR_measurements	4020107	4020107	Testosterone measurement
1411	36.222145	-46.941204	EHR_measurements	4020122	4020122	Urea nitrogen measurement, urine
1412	44.573402	-60.81228	EHR_measurements	4020553	4020553	Oxygen saturation measurement
1413	33.591854	-51.046852	EHR_measurements	4020682	4020682	Sodium measurement, urine
1414	38.23541	-79.32466	EHR_measurements	4021000	4021000	Lipoproteins measurement
1415	24.512962	-30.943415	EHR_observations	4021158	4021158	Bedrest
1416	-15.474051	-72.601006	EHR_procedures	4021179	4021179	Neurological assessment
1417	49.958115	-53.05138	EHR_measurements	4021304	4021304	Acetone measurement
1418	33.198017	-35.76326	EHR_measurements	4021313	4021313	Barbiturates measurement
1419	34.48687	-73.67085	EHR_drugs	40213145	40213145	influenza, injectable, quadrivalent, contains preservative
1420	26.312298	-77.84797	EHR_drugs	40213146	40213146	Influenza, injectable, quadrivalent, preservative free
1421	36.848564	-76.664604	EHR_drugs	40213153	40213153	Influenza, seasonal, injectable
1422	26.514715	-75.41834	EHR_drugs	40213154	40213154	Influenza, seasonal, injectable, preservative free
1423	14.852476	-70.7824	EHR_observations	4021315	4021315	Wound care
1424	5.412057	-81.12472	EHR_drugs	40213198	40213198	pneumococcal conjugate vaccine, 13 valent
1425	-24.390625	-57.022884	EHR_procedures	4021319	4021319	Pre-discharge assessment
1426	-15.885899	-75.637474	EHR_drugs	40213201	40213201	pneumococcal polysaccharide vaccine, 23 valent
1427	50.62126	-55.893265	EHR_drugs	40213202	40213202	pneumococcal vaccine, unspecified formulation
1428	-28.073122	-57.3439	EHR_drugs	40213246	40213246	typhoid Vi capsular polysaccharide vaccine
1429	-12.156967	-61.76096	EHR_drugs	40213260	40213260	zoster vaccine, live
1430	4.311785	-81.546745	EHR_drugs	40213281	40213281	diphtheria, tetanus toxoids and acellular pertussis vaccine
1431	-15.838434	-28.911215	EHR_drugs	40213283	40213283	diphtheria, tetanus toxoids and acellular pertussis vaccine, unspecified formulation
1432	-28.43655	-58.5405	EHR_drugs	40213296	40213296	hepatitis A vaccine, adult dosage
1433	-20.890537	-61.00574	EHR_conditions	4021915	4021915	Hematopoietic system finding
1434	44.691364	-51.485596	EHR_drugs	40221351	40221351	vancomycin 5 MG/ML Injection
1435	40.59736	-56.297703	EHR_drugs	40221360	40221360	vancomycin 750 MG Injection
1436	25.935516	-59.76079	EHR_drugs	40221382	40221382	sodium chloride 9 MG/ML Injection
1437	-10.202343	-74.26691	EHR_drugs	40221700	40221700	codeine phosphate 2 MG/ML / guaifenesin 20 MG/ML Oral Solution
1438	31.01994	-46.875546	EHR_procedures	4022173	4022173	Transfusion of red blood cells
1439	8.000292	-49.302856	EHR_drugs	40221904	40221904	acetaminophen 300 MG / codeine phosphate 30 MG Oral Tablet
1440	1.7243279	-64.32441	EHR_drugs	40222663	40222663	hydroxyzine hydrochloride 25 MG Oral Tablet
1441	38.41187	-70.958374	EHR_drugs	40223140	40223140	1 ML morphine sulfate 2 MG/ML Prefilled Syringe
1442	52.391586	-53.988167	EHR_drugs	40223141	40223141	1 ML morphine sulfate 4 MG/ML Prefilled Syringe
1443	36.501854	-72.860794	EHR_drugs	40224999	40224999	influenza A-California-7-2009-(H1N1)v-like virus vaccine / influenza B virus vaccine B/Brisbane/60/2008 antigen / influenza virus vaccine, inactivated A-Victoria-210-2009 X-187 (H3N2) (A-Perth-16-2009) strain Injectable Suspension [Fluzone 2010-2011 Fo...
1444	30.717175	-82.52703	EHR_drugs	40225019	40225019	influenza A-California-7-2009-(H1N1)v-like virus vaccine / influenza B virus vaccine B/Brisbane/60/2008 antigen / influenza virus vaccine, inactivated A-Victoria-210-2009 X-187 (H3N2) (A-Perth-16-2009) strain Prefilled Syringe [Afluria 2010-2011 Formula]
1445	14.139402	-39.245075	EHR_drugs	40225159	40225159	oxymetazoline hydrochloride 0.5 MG/ML Nasal Spray
1446	27.692106	-78.921364	EHR_drugs	40225949	40225949	bupivacaine hydrochloride 2.5 MG/ML Injectable Solution
1447	-9.4946375	-41.416466	EHR_drugs	40225967	40225967	bupivacaine hydrochloride 5 MG/ML Injectable Solution
1448	24.45447	-22.121443	EHR_drugs	40226429	40226429	bimatoprost 0.1 MG/ML Ophthalmic Solution
1449	39.328922	-65.09874	EHR_drugs	40226837	40226837	epinephrine 0.01 MG/ML / lidocaine hydrochloride 10 MG/ML Injectable Solution
1450	-29.608543	-50.24517	EHR_drugs	40226969	40226969	lidocaine hydrochloride 0.02 MG/MG Topical Gel
1451	34.093937	-32.44284	EHR_drugs	40226986	40226986	lidocaine hydrochloride 0.035 MG/MG Ophthalmic Gel
1452	15.564222	-59.897835	EHR_drugs	40227012	40227012	lidocaine hydrochloride 10 MG/ML Injectable Solution
1453	22.41992	-60.720005	EHR_drugs	40227049	40227049	lidocaine hydrochloride 20 MG/ML Injectable Solution
1454	9.857276	-57.56465	EHR_drugs	40227057	40227057	lidocaine hydrochloride 20 MG/ML Mucous Membrane Topical Solution
1455	31.391294	-80.99368	EHR_drugs	40227102	40227102	lidocaine hydrochloride 40 MG/ML Topical Cream
1456	-10.203459	-31.107498	EHR_drugs	40228087	40228087	triamcinolone acetonide 1 MG/ML Topical Cream
1457	33.693172	-71.93375	EHR_drugs	40228214	40228214	cetirizine hydrochloride 10 MG Oral Tablet
1458	-2.8452537	-77.31008	EHR_drugs	40231925	40231925	acetaminophen 325 MG / oxycodone hydrochloride 5 MG Oral Tablet
1459	30.509272	-64.203094	EHR_drugs	40232444	40232444	diphenhydramine hydrochloride 25 MG Oral Capsule
1460	14.459425	-76.4343	EHR_drugs	40232454	40232454	diphenhydramine hydrochloride 50 MG/ML Injectable Solution
1461	19.018751	-59.937946	EHR_drugs	40232756	40232756	oxycodone hydrochloride 5 MG Oral Tablet
1462	29.079332	-38.9435	EHR_conditions	4023310	4023310	Blindness AND/OR vision impairment level
1463	-22.36808	-67.260155	EHR_drugs	40233964	40233964	triamcinolone acetonide 0.001 MG/MG Topical Ointment
1464	-5.643477	-65.61131	EHR_drugs	40234038	40234038	triamcinolone acetonide 40 MG/ML Injectable Suspension
1465	-27.005033	-53.630623	EHR_drugs	40234365	40234365	magnesium citrate 58.2 MG/ML Oral Solution
1466	-11.083255	-32.87947	EHR_drugs	40235242	40235242	6-O-palmitoylascorbic acid
1467	-31.773462	-50.179592	EHR_drugs	40236824	40236824	phenazopyridine hydrochloride 100 MG Oral Tablet
1468	-4.340573	-19.340914	EHR_drugs	40237539	40237539	0.5 ML chondroitin sulfates 40 MG/ML / sodium hyaluronate 30 MG/ML Prefilled Syringe
1469	49.317825	-72.79248	EHR_drugs	40239116	40239116	ferrous bisglycinate
1470	2.2764018	-72.94237	EHR_drugs	40240035	40240035	olopatadine 1 MG/ML Ophthalmic Solution
1471	14.505525	-22.400541	EHR_drugs	40240039	40240039	olopatadine 2 MG/ML Ophthalmic Solution
1472	20.819494	-67.86181	EHR_drugs	40240688	40240688	docusate sodium 100 MG Oral Capsule
1473	20.052078	-66.40433	EHR_drugs	40240859	40240859	1 ML ephedrine sulfate 50 MG/ML Injection
1474	19.763393	-60.24379	EHR_drugs	40241504	40241504	dexamethasone phosphate 4 MG/ML Injectable Solution
1475	-11.082553	-32.88011	EHR_drugs	40241654	40241654	ascorbate manganese
1476	43.699257	-50.709232	EHR_drugs	40242344	40242344	potassium nitrate 250 MG/ML / silver nitrate 750 MG/ML Medicated Pad
1477	4.164705	-25.195072	EHR_drugs	40243198	40243198	10 ML atropine sulfate 0.1 MG/ML Prefilled Syringe
1478	35.662678	-67.35071	EHR_drugs	40243414	40243414	atropine sulfate 0.4 MG/ML Injectable Solution
1479	39.62989	-19.299482	EHR_drugs	40243447	40243447	atropine sulfate 10 MG/ML Ophthalmic Solution
1480	15.923965	-60.72823	EHR_drugs	40244026	40244026	naloxone hydrochloride 0.4 MG/ML Injectable Solution
1481	-10.964067	-34.283714	EHR_drugs	40244448	40244448	rivaroxaban 20 MG Oral Tablet
1482	20.864418	-69.15359	EHR_measurements	4024509	4024509	Urine culture
1483	-10.0766535	-73.96229	EHR_conditions	4024561	4024561	Pain in lower limb
1484	37.38547	-70.42823	EHR_procedures	4024656	4024656	Transfusion of blood product
1485	30.462017	-20.91175	EHR_observations	4024742	4024742	Eye care
1486	55.868374	-52.37565	EHR_measurements	4025129	4025129	Antibody screen
1487	17.569233	-19.427252	EHR_procedures	4026044	4026044	Applying eye shield
1488	48.272705	-65.49764	EHR_conditions	4027384	4027384	Inflammatory disorder
1489	-20.811884	-70.65651	EHR_conditions	4027396	4027396	Peripheral neuritis
1490	-26.707367	-34.40652	EHR_procedures	4028908	4028908	Laboratory procedure
1491	-8.070958	-45.51972	EHR_measurements	4029634	4029634	Lidocaine measurement
1492	39.291485	-71.01536	EHR_observations	4030023	4030023	Patient transfer
1493	-26.403461	-38.00802	EHR_conditions	40304526	40304526	Nocturia
1494	10.786609	-22.110146	EHR_observations	4032150	4032150	Sports activity
1495	18.756596	-78.89809	EHR_measurements	4032173	4032173	Vitamin B12 measurement
1496	19.132544	-33.38856	EHR_procedures	4032243	4032243	Dialysis procedure
1497	-10.085502	-77.79699	EHR_conditions	40326053	40326053	Dysphonia
1498	44.471592	-64.72565	EHR_measurements	4032789	4032789	Triglycerides measurement
1499	18.705107	-27.267345	EHR_measurements	4033092	4033092	Chloride measurement, urine
1500	48.545124	-58.25323	EHR_measurements	4035541	4035541	Blood cell count, automated
1501	14.797476	-33.857536	EHR_measurements	4035724	4035724	Human leukocyte antigen B antigen phenotyping
1502	34.652027	-26.61258	EHR_measurements	4036693	4036693	Measurement of myeloperoxidase antibody
1503	4.6074176	-81.16192	EHR_procedures	4036803	4036803	General examination of patient
1504	15.853961	-34.606083	EHR_measurements	4037038	4037038	Human leukocyte antigen A, B, AND Bw antigen phenotyping
1505	5.9769635	-83.17049	EHR_measurements	4037130	4037130	Lipid panel
1506	25.451084	-78.35835	EHR_procedures	4037672	4037672	Ultrasonography
1507	6.3469563	-60.505665	EHR_procedures	4037760	4037760	Laboratory procedure, review by pathologist
1508	1.0139309	-49.877426	EHR_measurements	4038498	4038498	Cell count
1509	-14.130674	-76.45392	EHR_measurements	4038509	4038509	Vitamin B6 measurement
1510	-33.888718	-50.808693	EHR_measurements	4039712	4039712	Adenovirus 40 AND 41 identification
1511	53.24727	-72.369545	EHR_procedures	4041161	4041161	Serum pregnancy test (B-HCG)
1512	50.112713	-66.04567	EHR_conditions	4041283	4041283	General finding of observation of patient
1513	-34.78146	-59.713093	EHR_observations	4041306	4041306	Tobacco use and exposure
1514	25.075497	-82.12625	EHR_measurements	4042059	4042059	Serum HDL cholesterol measurement
1515	43.148964	-43.919025	EHR_measurements	4042066	4042066	Glucometer blood glucose
1516	-10.896729	-25.695734	EHR_conditions	4042067	4042067	Impaired glucose tolerance test
1517	-23.897749	-76.58279	EHR_conditions	4042728	4042728	Blood glucose abnormal
1518	30.717175	-82.52703	EHR_measurements	4042762	4042762	Measurement of renal clearance of creatinine
1519	19.174236	-68.61743	EHR_procedures	4043017	4043017	Procedure on respiratory system
1520	10.786634	-22.10989	EHR_observations	4043369	4043369	Activity of daily living
1521	49.95543	-50.3245	EHR_conditions	4043371	4043371	Inflammatory disorder of digestive tract
1522	43.682987	-51.963257	EHR_procedures	4044347	4044347	Ultrasound phlebography
1523	-33.712593	-50.875347	EHR_measurements	4045151	4045151	Rotavirus detection
1524	-7.7551494	-38.43088	EHR_measurements	4046263	4046263	Enzyme measurement
1525	21.52019	-73.96115	EHR_measurements	4046481	4046481	Incentive spirometry
1526	3.3714952	-70.02489	EHR_observations	4046549	4046549	Preoperative care
1527	32.17516	-68.05405	EHR_observations	4046550	4046550	Postoperative care
1528	35.726574	-46.097027	EHR_measurements	4047314	4047314	Cytomegalovirus DNA assay
1529	13.493288	-76.84058	EHR_measurements	40478948	40478948	Quantitative measurement of mass rate of excretion of creatinine in timed urine
1530	11.953387	-51.827225	EHR_conditions	40479576	40479576	Chronic diastolic heart failure
1531	-33.261463	-54.95271	EHR_measurements	40479630	40479630	Measurement of occult blood in stool specimen using immunoassay
1532	38.444336	-70.35343	EHR_measurements	40480067	40480067	Measurement of total hemoglobin concentration
1533	-30.487965	-61.994892	EHR_measurements	40480252	40480252	Screening for malignant neoplasm of skin
1534	-1.0128564	-52.140015	EHR_conditions	40480603	40480603	Acute systolic heart failure
1535	12.351742	-43.762455	EHR_measurements	40480729	40480729	Screening colonoscopy
1536	34.24752	-69.591034	EHR_procedures	40480874	40480874	Assessment for risk of cardiovascular disease
1537	-19.717213	-41.435658	EHR_conditions	40480893	40480893	Nonspecific tuberculin test reaction
1538	27.17988	-52.740124	EHR_measurements	40481003	40481003	Measurement of haptoglobin
1539	55.687607	-55.30129	EHR_measurements	40481004	40481004	Measurement of apolipoprotein A-I
1540	-25.32047	-53.087845	EHR_conditions	40481089	40481089	Embolism from thrombosis of vein of lower extremity
1541	-10.265971	-52.047604	EHR_measurements	40481096	40481096	Screening for malignant neoplasm of prostate
1542	-28.22173	-55.406757	EHR_conditions	40481319	40481319	Imaging of musculoskeletal system abnormal
1543	15.035341	-67.35505	EHR_measurements	40481360	40481360	Measurement of methemoglobin
1544	6.0148816	-54.217117	EHR_observations	40481819	40481819	Early satiety
1545	3.299908	-24.993734	EHR_conditions	40481897	40481897	Inadequate sleep hygiene
1546	10.073984	-48.382347	EHR_conditions	40481919	40481919	Coronary atherosclerosis
1547	40.72633	-52.866814	EHR_measurements	40482252	40482252	Measurement of vancomycin trough concentration
1548	-9.395659	-69.576805	EHR_conditions	40482267	40482267	Imaging of gastrointestinal tract abnormal
1549	11.334448	-33.22143	EHR_conditions	40482638	40482638	Arteriosclerosis of autologous vein coronary artery bypass graft
1550	-17.488049	-57.412342	EHR_conditions	40483107	40483107	Inflamed seborrheic keratosis
1551	29.103382	-47.11356	EHR_procedures	40483208	40483208	Assessment of risk of venous thromboembolism
1552	3.834296	-55.109264	EHR_measurements	40483260	40483260	Corrected measurement of calcium
1553	30.7174	-82.5276	EHR_conditions	40483287	40483287	Disorder of kidney and/or ureter
1554	43.6989	-50.709007	EHR_measurements	40483648	40483648	Quantitative measurement of IgG in serum specimen
1555	53.94118	-51.82694	EHR_measurements	40484003	40484003	Measurement of immunoglobulin A in serum specimen
1556	40.18589	-55.76338	EHR_measurements	40484031	40484031	Guaiac test for occult blood in feces specimen
1557	43.693916	-50.708736	EHR_measurements	40484040	40484040	Count of eosinophils in urine specimen
1558	7.381652	-51.108524	EHR_conditions	40484908	40484908	Imaging of brain abnormal
1559	26.021322	-47.07219	EHR_measurements	40485080	40485080	Urea, electrolytes and creatinine measurement
1560	7.1162934	-25.844267	EHR_conditions	4048512	4048512	Sprain of upper extremity
1561	35.304382	-82.40909	EHR_measurements	40485485	40485485	Quantitative measurement of IgM in serum specimen
1562	21.62453	-77.97705	EHR_procedures	40485932	40485932	Endoscopy and biopsy of upper gastrointestinal tract
1563	-10.963937	-34.28363	EHR_measurements	40489885	40489885	Measurement of fractional excretion of calcium
1564	30.420979	-73.34015	EHR_procedures	40490316	40490316	Preparation and staining of smear using Papanicolaou technique
1565	53.36206	-47.716076	EHR_procedures	40491916	40491916	One stage extracapsular extraction of lens and insertion of prosthetic intraocular lens
1566	2.4772317	-72.63641	EHR_measurements	4049641	4049641	Esophageal manometry
1567	1.7745216	-48.95798	EHR_procedures	4052413	4052413	Central venous cannula insertion
1568	36.133026	-44.688503	EHR_procedures	4055285	4055285	Urine pregnancy test
1569	19.936108	-71.54346	EHR_measurements	4055434	4055434	Indirect Coombs test
1570	7.3816624	-51.108383	EHR_procedures	4056269	4056269	Visual acuity testing
1571	-30.488163	-61.995125	EHR_conditions	4056717	4056717	Injury of muscle and tendon at hip and thigh level
1572	-2.2653165	-9.313219	EHR_conditions	4056770	4056770	Breast signs and symptoms
1573	14.491731	-67.42285	EHR_measurements	4056787	4056787	Carboxyhemoglobin measurement
1574	25.306246	-69.807045	EHR_procedures	4056973	4056973	Dietary regime
1575	50.151627	-65.06911	EHR_procedures	4057900	4057900	Plain X-ray abdomen
1576	-5.4533043	-75.621445	EHR_procedures	4058335	4058335	CT of chest
1577	37.204086	-39.78744	EHR_measurements	4058393	4058393	Rapid plasma reagin test
1578	-1.176274	-10.049382	EHR_conditions	4059049	4059049	Mammography abnormal
1579	-20.890537	-61.00574	EHR_procedures	4059066	4059066	Barium swallow
1580	-25.415401	-39.44482	EHR_procedures	4059073	4059073	Cystography
1581	-7.1024404	-33.16533	EHR_conditions	4059290	4059290	Steatosis of liver
1582	2.6162438	-55.55202	EHR_observations	4060705	4060705	Body mass index 25-29 - overweight
1583	-31.268246	-57.97554	EHR_procedures	4060768	4060768	Barium enema
1584	46.56128	-66.77412	EHR_observations	4060985	4060985	Body mass index 30+ - obesity
1585	-18.715685	-35.767166	EHR_procedures	4061134	4061134	Endoscopic ultrasound of upper gastrointestinal tract
1586	36.50141	-72.860985	EHR_procedures	4061660	4061660	Preventive procedure
1587	52.989594	-60.37645	EHR_measurements	4062484	4062484	Screening for malignant neoplasm of cervix
1588	-0.3128555	-41.749973	EHR_conditions	4064161	4064161	Cirrhosis of liver
1589	30.717175	-82.52703	EHR_measurements	4064905	4064905	Venereal disease screening
1590	37.037544	-64.341354	EHR_measurements	4064918	4064918	Diabetes mellitus screening
1591	38.861347	-81.3041	EHR_measurements	4064935	4064935	Urine screening for blood
1592	1.6936419	-30.09538	EHR_conditions	4067069	4067069	Callosity
1593	12.0346575	-43.707336	EHR_procedures	4068278	4068278	Diagnostic endoscopic examination on colon
1594	-6.414766	-24.847431	EHR_conditions	4069935	4069935	Idiopathic scoliosis
1595	-29.302021	-61.85667	EHR_procedures	40756833	40756833	Myocardial perfusion imaging, tomographic (SPECT) (including attenuation correction, qualitative or quantitative wall motion, ejection fraction by first pass or gated technique, additional quantification, when performed); multiple studies, at rest and/or
1596	-24.773834	-72.63056	EHR_procedures	40756835	40756835	Injection(s), diagnostic or therapeutic agent, paravertebral facet (zygapophyseal) joint (or nerves innervating that joint) with image guidance (fluoroscopy or CT), lumbar or sacral; single level
1597	36.082874	-58.161785	EHR_procedures	40756852	40756852	Catheter placement in coronary artery(s) for coronary angiography, including intraprocedural injection(s) for coronary angiography, imaging supervision and interpretation
1598	16.84047	-77.01981	EHR_procedures	40756910	40756910	Computed tomography, abdomen and pelvis; with contrast material(s)
1599	10.073984	-48.382347	EHR_procedures	40756911	40756911	Catheter placement in coronary artery(s) for coronary angiography, including intraprocedural injection(s) for coronary angiography, imaging supervision and interpretation; with catheter placement(s) in bypass graft(s) (internal mammary, free arterial, ven
1600	41.585377	-48.39103	EHR_procedures	40756931	40756931	Computed tomography, abdomen and pelvis; without contrast material
1601	-9.590892	-51.253513	EHR_procedures	40756956	40756956	Computed tomography, abdomen and pelvis; without contrast material in one or both body regions, followed by contrast material(s) and further sections in one or both body regions
1602	42.512173	-78.734535	EHR_procedures	40756968	40756968	Ultrasound, limited, joint or other nonvascular extremity structure(s) (eg, joint space, peri-articular tendon[s], muscle[s], nerve[s], other soft-tissue structure[s], or soft-tissue mass[es]), real-time with image documentation
1603	70.65017	-1.8395041	EHR_procedures	40757022	40757022	Scanning computerized ophthalmic diagnostic imaging, posterior segment, with interpretation and report, unilateral or bilateral; retina
1604	8.079249	-30.63246	EHR_procedures	40757035	40757035	Scanning computerized ophthalmic diagnostic imaging, posterior segment, with interpretation and report, unilateral or bilateral; optic nerve
1605	-26.063488	-25.791384	EHR_procedures	40757078	40757078	Complex cystometrogram (ie, calibrated electronic equipment); with voiding pressure studies (ie, bladder voiding pressure) and urethral pressure profile studies (ie, urethral closure pressure profile), any technique
1606	8.088082	-49.929485	EHR_procedures	40757101	40757101	Subsequent observation care, per day, for the evaluation and management of a patient, which requires at least 2 of these 3 key components: An expanded problem focused interval history; An expanded problem focused examination; Medical decision making of mo
1607	-24.433996	-72.8634	EHR_procedures	40757127	40757127	Injection(s), diagnostic or therapeutic agent, paravertebral facet (zygapophyseal) joint (or nerves innervating that joint) with image guidance (fluoroscopy or CT), lumbar or sacral; second level (List separately in addition to code for primary procedure)
1608	-16.908747	-66.83106	EHR_procedures	40757143	40757143	Tympanometry and reflex threshold measurements
1609	5.534879	-29.73537	EHR_observations	40759969	40759969	Interpretation and review of laboratory results
1610	24.72366	-41.89437	EHR_measurements	40760007	40760007	HIV 1+2 Ab+HIV1 p24 Ag [Presence] in Serum or Plasma by Immunoassay
1611	70.66218	-1.8339717	EHR_measurements	40760237	40760237	Macular grid.total volume by OCT
1612	35.432877	-32.1028	EHR_measurements	40760553	40760553	Toxoplasma gondii DNA [Presence] in Body fluid by NAA with probe detection
1613	4.9187026	-81.96925	EHR_measurements	40760809	40760809	Lipid panel with direct LDL - Serum or Plasma
1614	-6.861839	-54.98099	EHR_measurements	40762045	40762045	Testosterone free and total panel [Mass/volume] - Serum or Plasma
1615	53.94224	-51.826603	EHR_measurements	40762125	40762125	Lactate [Mass/volume] in Blood
1616	34.199333	-39.89992	EHR_measurements	40762354	40762354	Human papilloma virus 16 DNA [Presence] in Cervix by Probe with signal amplification
1617	27.013273	-54.184105	EHR_measurements	40763528	40763528	Reticulocytes [#/volume] in Blood by Automated count
1618	-28.07247	-59.51991	EHR_measurements	40763543	40763543	Streptococcus pyogenes DNA [Presence] in Throat by NAA with probe detection
1619	-33.687996	-50.082428	EHR_measurements	40763598	40763598	Giardia lamblia DNA [Presence] in Specimen by NAA with probe detection
1620	-33.385025	-50.279552	EHR_measurements	40763599	40763599	Cryptosporidium sp DNA [Presence] in Specimen by NAA with probe detection
1621	-34.0489	-50.66864	EHR_measurements	40764131	40764131	Salmonella enterica DNA [Presence] in Specimen by NAA with probe detection
1622	-34.079987	-50.56135	EHR_measurements	40764132	40764132	Vibrio cholerae DNA [Presence] in Specimen by NAA with probe detection
1623	15.688232	-87.10288	EHR_measurements	40764999	40764999	Glomerular filtration rate/1.73 sq M.predicted [Volume Rate/Area] in Serum, Plasma or Blood by Creatinine-based formula (CKD-EPI)
1624	5.998107	-85.43821	EHR_measurements	40765040	40765040	25-Hydroxyvitamin D3+25-Hydroxyvitamin D2 [Mass/volume] in Serum or Plasma
1625	6.885069	-55.49901	EHR_measurements	40765108	40765108	Chromosome analysis panel by FISH
1626	10.725058	-54.2704	EHR_measurements	40765603	40765603	PhenX - assay for hepatitis B protocol 160401
1627	14.2637825	-22.538351	EHR_measurements	40766734	40766734	Chlamydia trachomatis and Neisseria gonorrhoeae rRNA panel - Specimen by NAA with probe detection
1628	39.065605	-27.417221	EHR_measurements	40766800	40766800	Mycobacterium tuberculosis stimulated gamma interferon release by CD4+ T-cells [Units/volume] corrected for background in Blood
1629	22.066221	-51.345657	EHR_observations	40766816	40766816	Contraindication
1630	44.471607	-64.72571	EHR_measurements	4076704	4076704	High density lipoprotein measurement
1631	49.95761	-53.052216	EHR_measurements	40768505	40768505	Medication [Mass/volume] Dose
1632	20.218481	-50.724815	EHR_measurements	40769146	40769146	Heparin unfractionated [Units/volume] in Platelet poor plasma
1633	40.24367	-43.845676	EHR_measurements	40769406	40769406	Specimen type
1634	-23.630606	-51.13655	EHR_observations	40770349	40770349	Smoking tobacco use duration
1635	22.807016	-64.10654	EHR_measurements	40771572	40771572	Urinalysis specialist review of results
1636	36.501854	-72.860794	EHR_procedures	40771815	40771815	US Renal artery
1637	0.8768722	-79.699974	EHR_measurements	4077697	4077697	Screening mammography
1638	-28.659742	-33.624832	EHR_conditions	4077895	4077895	Pain in finger
1639	3.309848	-42.658558	EHR_procedures	4078199	4078199	Epidural anesthesia
1640	43.51144	-61.89787	EHR_procedures	4078224	4078224	Change of dressing
1641	33.763508	-40.844006	EHR_conditions	4079749	4079749	Osteoarthritis of hip
1642	25.861921	-45.875633	EHR_conditions	4079750	4079750	Osteoarthritis of knee
1643	-13.593218	-83.197685	EHR_observations	4080082	4080082	Referral to orthopedic service
1644	29.623423	-39.132	EHR_procedures	4080549	4080549	Lumbar puncture
1645	-0.36281148	-35.668472	EHR_procedures	4081708	4081708	Interventional radiology
1646	34.649628	-67.8077	EHR_observations	4083205	4083205	Result comments
1647	-14.436438	-28.099834	EHR_conditions	4084229	4084229	Primary gout
1648	9.233095	-26.121386	EHR_conditions	4084966	4084966	Candida infection of genital region
1649	-7.48096	-25.33985	EHR_procedures	4085418	4085418	Scoliosis survey X-ray
1650	28.953094	-73.064224	EHR_observations	4085709	4085709	Admission for care
1651	-8.0511675	-75.71788	EHR_procedures	4086263	4086263	CT of lumbar spine
1652	-6.6495633	-28.935623	EHR_conditions	4089462	4089462	Ventricular premature complex
1653	-14.983547	-74.532715	EHR_conditions	4090425	4090425	Altered sensation of skin
1654	34.903324	-34.593365	EHR_measurements	4091463	4091463	Volatile substance screening
1655	-7.80436	-32.84613	EHR_conditions	4091464	4091464	Malignant neoplasm of nipple and areola of female breast
1656	-25.234056	-53.03439	EHR_drugs	40925690	40925690	Glucagon Injectable Solution
1657	-3.551146	-30.735956	EHR_conditions	4092743	4092743	Unsteady when standing
1658	17.597494	-76.37917	EHR_drugs	40929002	40929002	Iopamidol 760 MG/ML Injectable Solution
1659	5.297245	-26.470177	EHR_drugs	40929004	40929004	Iopamidol 610 MG/ML Injectable Solution
1660	8.791726	-29.289696	EHR_conditions	4093347	4093347	Stool finding
1661	19.743715	-35.941124	EHR_conditions	4093531	4093531	Absence of toe
1662	31.486286	-52.998165	EHR_measurements	4095044	4095044	Venous oxygen saturation measurement
1663	37.38547	-70.42823	EHR_measurements	4095105	4095105	Base deficit measurement
1664	31.879066	-52.86331	EHR_measurements	4096223	4096223	Measurement of venous partial pressure of carbon dioxide
1665	41.008682	-79.622734	EHR_conditions	4096682	4096682	Bleeding from nose
1666	37.62777	-62.617588	EHR_measurements	4097430	4097430	Sodium measurement
1667	14.492735	-67.45686	EHR_measurements	4097882	4097882	Measurement of partial pressure of carbon dioxide in blood
1668	28.56952	-60.451927	EHR_measurements	4098046	4098046	Pulse oximetry
1669	19.351683	-81.25265	EHR_measurements	4098135	4098135	Hepatic function panel
1670	-9.845178	-69.95794	EHR_measurements	4098179	4098179	Immunology laboratory test
1671	2.6087167	-53.406704	EHR_measurements	4098197	4098197	Allergy profile
1672	55.531178	-51.305573	EHR_measurements	4098353	4098353	Red blood cell test
1673	-4.6861253	-43.350834	EHR_conditions	4098458	4098458	Moderate protein-calorie malnutrition (weight for age 60-74 percent of standard)
1674	-20.890583	-61.001728	EHR_conditions	4098604	4098604	Hypomagnesemia
1675	22.270767	-60.89324	EHR_drugs	40990300	40990300	Propofol 10 MG/ML Injectable Solution
1676	23.985989	-68.39282	EHR_measurements	4099313	4099313	Urinalysis
1677	49.852196	-48.98206	EHR_procedures	4099536	4099536	Goldmann visual field
1678	35.66004	-34.155052	EHR_procedures	4099539	4099539	Posterior segment fluorescein angiography
1679	38.444164	-70.35174	EHR_measurements	4099545	4099545	Carbon dioxide measurement, partial pressure
1680	38.41774	-60.590202	EHR_measurements	4100147	4100147	Neutrophil band count
1681	-5.5377035	-67.14693	EHR_conditions	4100857	4100857	Extreme obesity with alveolar hypoventilation
1682	-32.343838	-64.725945	EHR_measurements	4101092	4101092	Antibody to lupus La protein measurement
1683	15.08473	-11.31713	EHR_procedures	4102211	4102211	Ophthalmological test
1684	50.06034	-54.06382	EHR_procedures	4102213	4102213	Humphrey perimeter plot
1685	-4.582869	-27.525751	EHR_procedures	4103380	4103380	Endoscopic polypectomy of large intestine
1686	-0.13795403	-54.886677	EHR_conditions	4103703	4103703	Melena
1687	51.471767	-55.38899	EHR_measurements	4103762	4103762	Anion gap measurement
1688	31.381935	-52.002636	EHR_measurements	4107893	4107893	Blood culture
1689	29.924814	-60.32961	EHR_measurements	4108431	4108431	Albumin/creatinine ratio measurement
1690	-22.580744	-61.789215	EHR_conditions	4110815	4110815	Sensorineural hearing loss, bilateral
1691	3.4936476	-23.890839	EHR_conditions	4110915	4110915	Disorder due to and following injury of upper limb
1692	10.07207	-52.146015	EHR_conditions	4110961	4110961	Generalized ischemic myocardial dysfunction
1693	1.9627186	-56.173172	EHR_conditions	4111231	4111231	Pain in toe
1694	4.299705	-42.26043	EHR_conditions	4111566	4111566	Disorders of both mitral and tricuspid valves
1695	28.261417	-80.721886	EHR_measurements	4112223	4112223	BUN/Creatinine ratio
1696	-15.529964	-27.732973	EHR_conditions	4112752	4112752	Basal cell carcinoma of skin
1697	-31.6436	-62.24908	EHR_conditions	4113129	4113129	Benign tumor of soft tissue of head, face and neck
1698	30.514057	-77.57812	EHR_conditions	4113821	4113821	Anxiety state
1699	-6.3278766	-54.724213	EHR_measurements	4114314	4114314	Screening for osteoporosis
1700	-25.021349	-32.588512	EHR_conditions	4115171	4115171	Pain in right lower limb
1701	-15.812981	-75.46177	EHR_conditions	4115367	4115367	Wrist joint pain
1702	14.423308	-33.229412	EHR_conditions	4115380	4115380	Primary coxarthrosis, bilateral
1703	-29.632471	-48.706955	EHR_conditions	4116166	4116166	Elbow joint pain
1704	-1.011054	-22.21884	EHR_conditions	4117695	4117695	Pain in left lower limb
1705	-16.571688	-45.25418	EHR_measurements	4118986	4118986	Bilirubin measurement
1706	-29.45494	-49.183876	EHR_conditions	4119307	4119307	Neurogenic claudication
1707	19.132463	-33.388638	EHR_procedures	4120120	4120120	Hemodialysis
1708	30.354681	-43.333885	EHR_measurements	4121153	4121153	Determination of percentage differential white blood cells
1709	-17.172718	-34.565907	EHR_procedures	4125350	4125350	CT of head
1710	6.8063073	-36.36224	EHR_conditions	4125590	4125590	Slurred speech
1711	-8.320827	-40.05489	EHR_drugs	41267389	41267389	gadobutrol Injectable Solution
1712	-10.55658	-37.94523	EHR_conditions	4128329	4128329	Menopause present
1713	-11.312946	-27.642347	EHR_conditions	4131963	4131963	Drusen stage macular degeneration
1714	-18.692894	-45.38537	EHR_measurements	4132152	4132152	Complete blood count
1715	24.08359	-63.10721	EHR_measurements	4133316	4133316	Microscopic urinalysis
1716	35.359943	-30.541946	EHR_measurements	4133753	4133753	Anti B2 glycoprotein 1 IgG antibody measurement
1717	-17.48478	-69.78055	EHR_conditions	4134121	4134121	Lumbar radiculopathy
1718	-2.8904097	-53.139996	EHR_measurements	4135428	4135428	Tissue transglutaminase IgA measurement
1719	26.478447	-49.42174	EHR_measurements	4135587	4135587	C4 complement assay
1720	40.60333	-27.887407	EHR_measurements	4135820	4135820	Antineutrophil cytoplasmic antibody measurement
1721	-15.350437	-81.230934	EHR_measurements	4136733	4136733	Kappa/lambda light chain ratio
1722	42.32353	-78.86372	EHR_observations	4137915	4137915	Admission to department
1723	-7.064271	-55.70713	EHR_conditions	4138617	4138617	Psychophysiologic insomnia
1724	-8.3100195	-33.20914	EHR_observations	4138639	4138639	Referral to obstetrics and gynecology service
1725	3.698956	-58.131012	EHR_conditions	4141360	4141360	Chronic atrial fibrillation
1726	43.699257	-50.709232	EHR_observations	4141567	4141567	Referral to infectious diseases service
1727	26.74781	-49.563484	EHR_observations	4141568	4141568	Referral to nephrology service
1728	10.072931	-77.30125	EHR_measurements	4141751	4141751	Parathyroid hormone measurement
1729	19.327003	-36.942245	EHR_observations	4141787	4141787	Smoking started
1730	25.504034	-49.653564	EHR_observations	4142607	4142607	Referral to hematology service
1731	5.515605	-68.59168	EHR_conditions	4142875	4142875	Solitary nodule of lung
1732	11.124659	-72.76347	EHR_conditions	4144111	4144111	Gastroesophageal reflux disease without esophagitis
1733	37.92479	-69.3612	EHR_measurements	4144235	4144235	Glucose measurement, blood
1734	41.21381	-19.435379	EHR_procedures	4144827	4144827	Injection of eye
1735	16.40349	-83.19688	EHR_procedures	4145308	4145308	12 lead ECG
1736	44.47127	-64.724556	EHR_measurements	4146380	4146380	Alanine aminotransferase measurement
1737	43.51086	-61.898083	EHR_procedures	4146532	4146532	Radiography of esophagus
1738	33.248466	-32.84099	EHR_conditions	4147638	4147638	Blind or low vision - both eyes
1739	29.249853	-27.296577	EHR_measurements	4147864	4147864	Urine cocaine metabolite screening
1740	14.352357	-19.256569	EHR_procedures	4148273	4148273	Heat therapy
1741	-0.010709781	-27.851849	EHR_observations	4148407	4148407	FH: Cardiovascular disease
1742	33.50258	-75.942986	EHR_measurements	4149280	4149280	Follicle stimulating hormone measurement
1743	39.630627	-35.985424	EHR_measurements	4149519	4149519	Glucose measurement
1744	38.861317	-81.303085	EHR_measurements	4149883	4149883	Glucose measurement, urine
1745	-6.547296	-41.636993	EHR_conditions	4150125	4150125	Persistent pain following procedure
1746	33.199276	-35.76475	EHR_measurements	4150223	4150223	Methadone measurement
1747	29.24974	-27.296825	EHR_measurements	4150340	4150340	Benzodiazepine measurement, urine
1748	29.002039	-55.553772	EHR_measurements	4150621	4150621	Creatinine measurement, urine
1749	38.861282	-81.300766	EHR_measurements	4150637	4150637	Measurement of ketones in urine using dipstick
1750	-7.3113513	-40.01185	EHR_measurements	4150790	4150790	Serum cortisol measurement
1751	21.55253	-77.83089	EHR_observations	4150871	4150871	General surgical service
1752	10.704612	-76.098564	EHR_measurements	4151358	4151358	Hematocrit determination
1753	5.217252	-35.10688	EHR_procedures	4151485	4151485	Patient education
1754	48.09455	-65.94315	EHR_measurements	4152047	4152047	Hyperlipidemia screening
1755	-29.035898	-56.414684	EHR_conditions	4152163	4152163	Injury of eye region
1756	40.895287	-79.58159	EHR_conditions	4152384	4152384	Non-rheumatic aortic sclerosis
1757	29.249882	-27.296537	EHR_measurements	4152683	4152683	Urine amphetamine measurement
1758	53.942112	-51.826294	EHR_measurements	4152996	4152996	Urine albumin measurement
1759	14.188666	-68.243744	EHR_measurements	4153000	4153000	Hemoglobin level estimation
1760	56.0289	-51.273182	EHR_measurements	4153001	4153001	Neutrophil percent differential count
1761	36.222145	-46.941204	EHR_measurements	4153272	4153272	Urine urea measurement
1762	5.8747907	-34.43773	EHR_conditions	4153380	4153380	Disorder of carotid artery
1763	53.770023	-52.33587	EHR_observations	4154128	4154128	Specimen type
1764	-19.645601	-55.561134	EHR_conditions	4154290	4154290	Paroxysmal atrial fibrillation
1765	29.249882	-27.296537	EHR_measurements	4154346	4154346	Methadone measurement, urine
1766	30.030468	-60.21446	EHR_measurements	4154347	4154347	Urine albumin/creatinine ratio measurement
1767	43.512585	-61.897446	EHR_measurements	4154490	4154490	Serum calcium measurement
1768	-16.549734	-42.977432	EHR_measurements	4154636	4154636	Hemoglobin S measurement
1769	25.017452	-67.52908	EHR_procedures	4155151	4155151	Oxygen administration by nasal cannula
1770	-20.461206	-76.41279	EHR_conditions	4155909	4155909	Anesthesia of skin
1771	-0.26182267	-49.649155	EHR_conditions	4155910	4155910	Edema, generalized
1772	55.493767	-50.930557	EHR_measurements	4156652	4156652	Lymphocyte percent differential count
1773	55.618126	-50.83587	EHR_measurements	4156653	4156653	Basophil percent differential count
1774	29.24996	-27.296991	EHR_measurements	4156661	4156661	Urine barbiturate measurement
1775	47.688538	-54.061516	EHR_measurements	4156811	4156811	Serum insulin - C-polypeptide measurement
1776	37.42248	-73.05303	EHR_measurements	4156817	4156817	Creatine measurement, urine
1777	17.243114	-60.023064	EHR_procedures	4160730	4160730	Physical activity assessment
1778	15.918371	-23.43648	EHR_measurements	4162401	4162401	Neisseria gonorrhoeae nucleic acid detection
1779	-7.4689307	1.6126701	EHR_measurements	4163378	4163378	Immunoglobulin G measurement
1780	-8.282139	-30.274908	EHR_procedures	4163951	4163951	Electrocardiographic procedure
1781	13.202396	-23.95499	EHR_procedures	4163971	4163971	Laparoscopic cholecystectomy
1782	-4.249761	-40.201767	EHR_measurements	4164784	4164784	Cancer antigen 19-9 measurement
1783	-15.901749	-39.66274	EHR_conditions	4164898	4164898	Diverticulosis of large intestine without diverticulitis
1784	33.37372	-50.070858	EHR_measurements	4165398	4165398	Mycology culture
1785	-24.85616	-73.20022	EHR_procedures	4166211	4166211	Diagnostic radiologic examination with fluoroscopy
1786	-24.103247	-74.09296	EHR_conditions	4167097	4167097	Spondylolisthesis
1787	-28.81697	-57.465763	EHR_conditions	4168217	4168217	Generalized hyperhidrosis
1788	0.790338	-66.1059	EHR_conditions	4168222	4168222	Intra-abdominal and pelvic swelling, mass and lump
1789	30.313635	-85.531296	EHR_measurements	4168615	4168615	Hepatitis B surface antigen measurement
1790	36.312016	-66.76789	EHR_conditions	4168694	4168694	Lung field abnormal
1791	-2.5483873	-71.52119	EHR_conditions	4168700	4168700	Localized enlarged lymph nodes
1792	-26.398361	-36.214355	EHR_conditions	4169095	4169095	Bradycardia
1793	-1.1157583	-43.027473	EHR_conditions	4169954	4169954	Genitourinary tract hemorrhage
1794	32.950302	-40.479454	EHR_conditions	4170554	4170554	Hip pain
1795	-7.0765185	-73.46118	EHR_procedures	4171417	4171417	Injection of anesthetic agent into peripheral nerve for analgesia
1796	10.564172	-78.088295	EHR_conditions	4171917	4171917	Localized edema
1797	-15.596093	-27.611998	EHR_conditions	4172432	4172432	Hyperpigmentation of skin
1798	46.009712	-74.54876	EHR_procedures	4172820	4172820	Elevation of head of bed
1799	42.33285	-78.8443	EHR_observations	4172987	4172987	Bedrest with bathroom privileges
1800	-26.47415	-49.82756	EHR_conditions	4174262	4174262	Polyneuropathy
1801	-18.493572	-55.505714	EHR_measurements	4174402	4174402	Immunoglobulin measurement
1802	-13.174952	-32.70727	EHR_observations	4174707	4174707	Dietary management surveillance
1803	-21.563469	-71.62063	EHR_procedures	4174718	4174718	Conversion of intravenous infusion to saline lock
1804	21.991144	-69.133	EHR_measurements	4175016	4175016	Partial thromboplastin time, activated
1805	-29.129133	-61.960175	EHR_conditions	4175154	4175154	Disorder of the peripheral nervous system
1806	-6.5316596	-53.94837	EHR_measurements	4175226	4175226	Screening for malignant neoplasm of colon
1807	55.27077	-57.424686	EHR_measurements	4176561	4176561	Ferritin measurement
1808	53.215626	-66.47152	EHR_conditions	4176908	4176908	Snapping thumb syndrome
1809	5.0925674	-29.576344	EHR_procedures	4178367	4178367	Radiographic imaging procedure
1810	28.792967	-55.98018	EHR_measurements	4178785	4178785	Iron measurement
1811	43.51091	-61.898098	EHR_conditions	4178810	4178810	Gastrointestinal complication of procedure
1812	-22.727293	-35.47197	EHR_procedures	4179815	4179815	Electromyography
1813	-3.4685307	-12.19188	EHR_observations	4179963	4179963	Family history of breast cancer
1814	-10.963979	-34.28288	EHR_conditions	4180628	4180628	Disorder of body system
1815	18.687437	-35.567688	EHR_conditions	4181965	4181965	Chronic ulcer of foot
1816	25.064491	-82.239426	EHR_measurements	4182052	4182052	Glucose measurement, fasting
1817	55.860603	-50.816284	EHR_measurements	4182871	4182871	Mean corpuscular hemoglobin determination
1818	-7.4805913	-25.339136	EHR_conditions	4184423	4184423	Scoliosis of lumbar spine
1819	16.7462	-88.47556	EHR_measurements	4184637	4184637	Hemoglobin A1c measurement
1820	-9.844771	-69.95809	EHR_measurements	4184774	4184774	Antibody to centromere measurement
1821	16.949902	-87.21512	EHR_measurements	4185279	4185279	Complete blood count without differential
1822	44.003025	-77.64359	EHR_procedures	4186565	4186565	Small bowel series
1823	2.6086519	-53.40678	EHR_measurements	4188887	4188887	Candida albicans RAST
1824	40.895287	-79.58159	EHR_conditions	4189343	4189343	Aortic valve stenosis
1825	35.66861	-71.9018	EHR_measurements	4189544	4189544	Microbial culture
1826	-14.009187	-42.98443	EHR_procedures	4189705	4189705	Breast procedure
1827	10.169399	-75.66812	EHR_observations	4190104	4190104	Procedure discontinued
1828	24.206858	-30.990143	EHR_conditions	4191597	4191597	Disorder of refraction
1829	25.075567	-82.12725	EHR_measurements	4191837	4191837	Calculated LDL cholesterol level
1830	-1.1002449	-57.342926	EHR_conditions	4192174	4192174	Illness
1831	30.67971	-28.455376	EHR_measurements	4192939	4192939	Drugs of abuse urine screening test
1832	35.359734	-30.542288	EHR_measurements	4193310	4193310	IgG anticardiolipins measurement
1833	29.249882	-27.296537	EHR_measurements	4193432	4193432	Urine opiate measurement
1834	51.96379	-15.695262	EHR_conditions	4193704	4193704	Type 2 diabetes mellitus without complication
1835	-12.693053	-69.67326	EHR_procedures	4194550	4194550	Foley catheter long term use
1836	-23.821226	-69.07655	EHR_procedures	4195288	4195288	Fluoroscopy
1837	26.478447	-49.42174	EHR_measurements	4195474	4195474	C-3 complement assay
1838	-11.641856	-38.127563	EHR_procedures	4195803	4195803	Bone density scan
1839	-8.4461155	-39.733852	EHR_procedures	4196490	4196490	Morphometric analysis, tumor
1840	-10.989538	-68.34492	EHR_measurements	4196844	4196844	Urine sample volume measurement
1841	35.43301	-32.10301	EHR_measurements	4196849	4196849	Cytomegalovirus IgG antibody measurement
1842	9.0040455	-83.58056	EHR_measurements	4197609	4197609	Hepatitis C IgG measurement
1843	-31.268276	-57.975826	EHR_conditions	4197819	4197819	Fibrosis of lung
1844	-14.532313	-42.186653	EHR_measurements	4197841	4197841	Rubella IgG measurement
1845	2.804295	-56.121048	EHR_measurements	4197973	4197973	Alkaline phosphatase bone isoenzyme measurement, serum
1846	-7.383364	-54.108086	EHR_conditions	4198381	4198381	Ulcer of duodenum
1847	-7.46902	1.6124926	EHR_measurements	4198601	4198601	Toxoplasma IgG level
1848	54.102383	-48.110825	EHR_measurements	4199169	4199169	Hepatitis panel measurement
1849	32.75563	-33.232174	EHR_conditions	4200056	4200056	Finding of vision of eye
1850	1.0130771	-44.80917	EHR_conditions	4200286	4200286	Paralytic ectropion
1851	-18.881693	-35.708534	EHR_procedures	4200610	4200610	CT of thorax, abdomen and pelvis with contrast
1852	43.498116	-16.025673	EHR_procedures	4201612	4201612	Ophthalmoscopy
1853	-4.598942	-36.10117	EHR_conditions	4201745	4201745	Disorder of digestive system
1854	33.671253	-46.66208	EHR_measurements	4202372	4202372	Blood coagulation panel, DIC
1855	9.401588	0.3904504	EHR_observations	4203722	4203722	Patient encounter procedure
1856	-6.367564	-30.044214	EHR_observations	4203889	4203889	Report procedure
1857	25.35812	-47.468033	EHR_conditions	4204199	4204199	Hand pain
1858	-1.9520552	-65.71384	EHR_measurements	4204380	4204380	Rheumatoid factor measurement
1859	9.01619	-78.674835	EHR_observations	4205656	4205656	Referral to sleep clinic
1860	5.8940697	-30.253399	EHR_conditions	4206148	4206148	Syncope and collapse
1861	22.714073	-48.057083	EHR_procedures	4206920	4206920	Nebulizer therapy
1862	35.360085	-30.542086	EHR_measurements	4207343	4207343	IgM anticardiolipins measurement
1863	14.640206	-67.42267	EHR_measurements	4207483	4207483	Blood potassium measurement
1864	-33.90015	-61.851463	EHR_conditions	4207539	4207539	Syndrome of inappropriate vasopressin secretion
1865	31.021446	-56.619972	EHR_measurements	4208414	4208414	C-reactive protein measurement
1866	55.865467	-52.375034	EHR_measurements	4209241	4209241	Varicella-zoster virus antibody IgG measurement
1867	55.87623	-55.94034	EHR_measurements	4209391	4209391	Plasma homocysteine measurement
1868	20.522604	-35.715527	EHR_conditions	4209423	4209423	Nicotine dependence
1869	-7.383364	-54.108086	EHR_conditions	4209746	4209746	Duodenal ulcer without hemorrhage AND without perforation
1870	-19.753853	-37.39107	EHR_measurements	4210859	4210859	Helicobacter pylori IgG antibody measurement
1871	3.2911773	-43.93283	EHR_conditions	4211231	4211231	Panic disorder without agoraphobia
1872	-18.24395	-32.21983	EHR_procedures	4211374	4211374	Incision AND drainage
1873	37.589397	-81.867676	EHR_measurements	4211845	4211845	Urine protein measurement
1874	33.19912	-35.764862	EHR_measurements	4211848	4211848	Benzodiazepine measurement
1875	30.932955	-57.227856	EHR_measurements	4212065	4212065	Erythrocyte sedimentation rate measurement
1876	35.359734	-30.542288	EHR_measurements	4212820	4212820	Beta 2 glycoprotein 1 level
1877	11.079993	-67.52373	EHR_procedures	4213288	4213288	Insertion of catheter into artery
1878	13.28906	-21.165815	EHR_procedures	4213297	4213297	Surgical pathology procedure
1879	35.40954	-25.774313	EHR_measurements	4213550	4213550	Lysozyme RAST
1880	31.326937	-53.20809	EHR_measurements	4213582	4213582	Lactic acid measurement
1881	2.6083872	-53.406895	EHR_measurements	4214342	4214342	Mucor racemosus RAST
1882	-6.9553657	-78.650345	EHR_conditions	4214376	4214376	Hyperglycemia
1883	-11.996364	-73.13616	EHR_observations	4214810	4214810	Referral to home health care service
1884	14.7676525	-60.93153	EHR_observations	4214956	4214956	History of clinical finding in subject
1885	39.17469	-70.07044	EHR_measurements	4215028	4215028	pH measurement
1886	9.940755	-31.51646	EHR_conditions	4215402	4215402	Primary insomnia
1887	35.359734	-30.542288	EHR_measurements	4216311	4216311	Phospholipid antibody screening test
1888	-13.7852125	-72.41286	EHR_conditions	4216397	4216397	Nerve root disorder
1889	25.814522	-58.717686	EHR_measurements	4217917	4217917	ABO and Rho(D) typing
1890	36.501854	-72.860794	EHR_measurements	4219426	4219426	Thyroglobulin measurement
1891	31.02262	-46.717064	EHR_measurements	4219996	4219996	Major crossmatch
1892	2.6084306	-53.406956	EHR_measurements	4220748	4220748	Immunoglobulin E measurement
1893	-29.45498	-49.183147	EHR_measurements	4221060	4221060	Light chain level
1894	10.498552	-25.704823	EHR_conditions	4221495	4221495	Cataract due to diabetes mellitus type 2
1895	53.362034	-47.716415	EHR_procedures	4223363	4223363	Aspiration of cataract by phacoemulsification
1896	-23.264677	-54.46926	EHR_conditions	4223659	4223659	Fatigue
1897	11.320097	-35.07499	EHR_observations	4224134	4224134	General outpatient clinic admission
1898	5.8940697	-30.253399	EHR_conditions	4224741	4224741	Degenerative disorder of macula
1899	27.128723	-27.58867	EHR_conditions	4227210	4227210	Retinopathy due to type 1 diabetes mellitus
1900	38.444336	-70.35343	EHR_measurements	4227915	4227915	Bicarbonate measurement
1901	7.7282553	-65.49005	EHR_procedures	4228073	4228073	Peripheral block anesthesia
1902	4.8530045	-69.47962	EHR_conditions	4228361	4228361	Asteatosis cutis
1903	49.95756	-53.052284	EHR_measurements	4229110	4229110	Insulin C-peptide measurement
1904	43.624092	-61.502743	EHR_measurements	4230543	4230543	Bilirubin, total measurement
1905	31.086193	-38.108784	EHR_measurements	4230546	4230546	Bilirubin measurement, urine
1906	-7.3113794	-40.011806	EHR_measurements	4230636	4230636	Alkaline phosphatase measurement
1907	48.145924	-75.05536	EHR_measurements	4232318	4232318	Amylase measurement, serum
1908	-0.9913585	-52.505436	EHR_conditions	4232495	4232495	Primary cardiomyopathy
1909	41.75794	-27.094324	EHR_measurements	4234268	4234268	ANA measurement
1910	30.402113	-85.027275	EHR_measurements	4234271	4234271	Measurement of both Human immunodeficiency virus 1 antibody and Human immunodeficiency virus 2 antibody
1911	39.067383	-28.192656	EHR_measurements	4234494	4234494	Angiotensin converting enzyme measurement
1912	28.7663	-55.37672	EHR_measurements	4235028	4235028	Total iron binding capacity measurement
1913	-20.97676	-76.1711	EHR_conditions	4236484	4236484	Paresthesia
1914	-19.645447	-71.19368	EHR_procedures	4239130	4239130	Oxygen therapy
1915	13.818612	-67.34789	EHR_measurements	4239236	4239236	Blood gases, arterial measurement
1916	38.647396	-80.59824	EHR_measurements	4239354	4239354	Specific gravity measurement
1917	16.81533	-83.45362	EHR_measurements	4239408	4239408	Heart rate
1918	18.600283	-59.95662	EHR_observations	4240723	4240723	Patient discharge
1919	-32.343838	-64.725945	EHR_measurements	4241825	4241825	Antibody to SS-A measurement
1920	31.79225	-62.070915	EHR_measurements	4241990	4241990	Hepatitis B core antibody measurement
1921	-28.383358	-33.906284	EHR_conditions	4242103	4242103	Osteoarthrosis of the carpometacarpal joint of the thumb
1922	-31.495153	-63.496216	EHR_conditions	4244662	4244662	Disorder of musculoskeletal system
1923	36.780445	-62.16379	EHR_measurements	4245152	4245152	Potassium measurement
1924	-6.6054544	-30.031227	EHR_conditions	4245252	4245252	Raised prostate specific antigen
1925	-3.9872103	-31.576866	EHR_conditions	4245842	4245842	Umbilical hernia
1926	17.280243	-24.21844	EHR_measurements	4246053	4246053	Blood test
1927	43.494095	-49.63176	EHR_observations	4246074	4246074	Home care of patient
1928	30.17776	-77.41552	EHR_measurements	4246879	4246879	Thyroid stimulating hormone measurement
1929	-1.1149272	-43.028027	EHR_conditions	4247238	4247238	Primary malignant neoplasm of endometrium
1930	-4.5054636	-17.651789	EHR_observations	4247398	4247398	Health status
1931	16.83375	-81.28695	EHR_measurements	4247903	4247903	Urinalysis, bacteriuria screen
1932	49.78795	-72.9153	EHR_measurements	4248033	4248033	Lipase measurement
1933	-10.424207	-29.952879	EHR_conditions	4248728	4248728	Snoring
1934	27.269548	-80.70162	EHR_measurements	4249006	4249006	Glucose measurement, random
1935	2.6175895	-82.490875	EHR_procedures	4249893	4249893	Colonoscopy
1936	-32.03718	-64.03752	EHR_measurements	4250176	4250176	Protein measurement
1937	-7.804291	-32.84621	EHR_conditions	42511408	42511408	Neoplasm defined only by topography: Breast, NOS
1938	-1.1125304	-43.02713	EHR_conditions	42511472	42511472	Neoplasm defined only by topography: Endometrium
1939	-21.581459	-66.12409	EHR_measurements	4251338	4251338	Urine protein electrophoresis
1940	-17.546648	-61.62504	EHR_measurements	4252070	4252070	Serum methylmalonic acid level
1941	-31.6436	-62.24908	EHR_procedures	4252419	4252419	Radiologic examination of knee
1942	17.156044	-60.540157	EHR_measurements	42527086	42527086	Mean airway pressure
1943	31.381935	-52.002636	EHR_measurements	4252846	4252846	Aerobic blood culture
1944	31.085918	-38.109688	EHR_procedures	4252907	4252907	CT of pelvis with contrast
1945	29.505465	-81.3757	EHR_observations	42529380	42529380	Ambulation - functional ability
1946	-33.308693	-50.569294	EHR_measurements	42529410	42529410	Plesiomonas shigelloides [Presence] in Stool by Culture
1947	-7.0639524	-78.81141	EHR_observations	42535090	42535090	Need for personal care assistance
1948	23.634525	-74.84739	EHR_procedures	42536500	42536500	Insertion of catheter into peripheral vein
1949	-19.804804	-39.523895	EHR_conditions	42537251	42537251	Polyp of nasal cavity and/or nasal sinus
1950	9.911279	-48.34984	EHR_conditions	42537729	42537729	Aortocoronary bypass graft present
1951	10.750891	-18.86628	EHR_conditions	42537744	42537744	Transplanted cornea present
1952	18.338835	-40.936604	EHR_conditions	42537748	42537748	Acquired absence of organ
1953	8.088082	-49.929485	EHR_procedures	42537843	42537843	Inpatient care management
1954	7.6855173	-78.707184	EHR_observations	42539783	42539783	Referral to hand therapy service
1955	1.0550328	-55.202877	EHR_conditions	4254485	4254485	Finding related to attentiveness
1956	20.43922	-75.79559	EHR_procedures	4254901	4254901	Taking patient vital signs assessment
1957	-1.0490068	-67.59304	EHR_measurements	4255168	4255168	Anti-cyclic citrullinated peptide antibody level
1958	6.7960167	-24.033539	EHR_observations	4256640	4256640	Body mass index 40+ - severely obese
1959	-0.7512235	-9.07263	EHR_conditions	4256761	4256761	Imaging result abnormal
1960	32.979034	-36.42182	EHR_measurements	4260399	4260399	Tricyclic antidepressant measurement
1961	30.308975	-40.040573	EHR_measurements	4260822	4260822	Osmolality measurement, serum
1962	34.157238	-40.012756	EHR_conditions	4260918	4260918	Disorder of spinal region
1963	36.089397	-58.19342	EHR_measurements	4261078	4261078	Calculation of international normalized ratio
1964	15.853973	-34.606056	EHR_measurements	4262296	4262296	Human leukocyte antigen phenotyping
1965	-31.18888	-50.017036	EHR_procedures	42627900	42627900	Radiologic examination, femur; minimum 2 views
1966	5.3930264	-66.72237	EHR_procedures	42627910	42627910	Occupational therapy evaluation, moderate complexity, requiring these components: An occupational profile and medical and therapy history, which includes an expanded review of medical and/or therapy records and additional review of physical, cognitive, or
1967	-17.615324	-38.502357	EHR_procedures	42627940	42627940	Diagnostic mammography, including computer-aided detection (CAD) when performed; unilateral
1968	7.4451447	-66.1098	EHR_procedures	42627952	42627952	Physical therapy evaluation: low complexity, requiring these components: A history with no personal factors and/or comorbidities that impact the plan of care; An examination of body system(s) using standardized tests and measures addressing 1-2 elements f
1969	5.6100054	-66.58993	EHR_procedures	42627953	42627953	Physical therapy evaluation: moderate complexity, requiring these components: A history of present problem with 1-2 personal factors and/or comorbidities that impact the plan of care; An examination of body systems using standardized tests and measures in
1970	-24.691246	-50.911156	EHR_procedures	42627954	42627954	Occupational therapy evaluation, low complexity, requiring these components: An occupational profile and medical and therapy history, which includes a brief history including review of medical and/or therapy records relating to the presenting problem; An
1971	-15.751381	-75.07057	EHR_procedures	42627985	42627985	Removal impacted cerumen using irrigation/lavage, unilateral
1972	30.40296	-71.84707	EHR_procedures	42627987	42627987	Screening mammography, bilateral (2-view study of each breast), including computer-aided detection (CAD) when performed
1973	5.499009	-33.408283	EHR_procedures	42628025	42628025	Radiologic examination, hip, unilateral, with pelvis when performed; 2-3 views
1974	-9.069436	-31.85805	EHR_procedures	42628028	42628028	Diagnostic mammography, including computer-aided detection (CAD) when performed; bilateral
1975	13.652532	-31.837631	EHR_procedures	42628062	42628062	Radiologic examination, hips, bilateral, with pelvis when performed; 2 views
1976	9.24312	-71.66915	EHR_procedures	42628094	42628094	Moderate sedation services provided by the same physician or other qualified health care professional performing the diagnostic or therapeutic service that the sedation supports, requiring the presence of an independent trained observer to assist in the m
1977	34.13948	-41.636124	EHR_procedures	42628478	42628478	Radiologic examination, hip, unilateral, with pelvis when performed; 1 view
1978	28.615952	-27.166206	EHR_procedures	42628505	42628505	Drug test(s), presumptive, any number of drug classes, any number of devices or procedures; read by instrument assisted direct optical observation (eg, utilizing immunoassay [eg, dipsticks, cups, cards, or cartridges]), includes sample validation when per
1979	-4.928864	-26.804981	EHR_procedures	42628602	42628602	Drug test(s), presumptive, any number of drug classes, any number of devices or procedures; by instrument chemistry analyzers (eg, utilizing immunoassay [eg, EIA, ELISA, EMIT, FPIA, IA, KIMS, RIA]), chromatography (eg, GC, HPLC), and mass spectrometry eit
1980	-7.383364	-54.108086	EHR_measurements	42628610	42628610	Testosterone; bioavailable, direct measurement (eg, differential precipitation)
1981	9.326198	-71.7081	EHR_procedures	42628688	42628688	Moderate sedation services provided by the same physician or other qualified health care professional performing the diagnostic or therapeutic service that the sedation supports, requiring the presence of an independent trained observer to assist in the m
1982	16.658484	-26.399775	EHR_measurements	4263307	4263307	Microalbuminuria measurement
1983	44.47127	-64.724556	EHR_measurements	4263457	4263457	Aspartate aminotransferase measurement
1984	-5.0098615	-30.509054	EHR_procedures	4263508	4263508	Ophthalmic examination and evaluation
1985	28.293491	-26.919405	EHR_procedures	4263540	4263540	Diabetic education
1986	26.99094	-54.266235	EHR_measurements	4263581	4263581	Reticulocyte count
1987	39.849564	-81.05275	EHR_measurements	4264167	4264167	Taking patient vital signs
1988	37.547	-70.76007	EHR_procedures	4265052	4265052	Ambulating patient
1989	1.3114374	-49.143425	EHR_measurements	4265529	4265529	Carbon monoxide diffusing capacity measurement
1990	25.806297	-70.25017	EHR_measurements	4265595	4265595	Creatine kinase measurement
1991	16.34987	-25.731802	EHR_conditions	4266637	4266637	Severe nonproliferative retinopathy without macular edema due to diabetes mellitus
1992	20.653097	-50.44764	EHR_procedures	4266852	4266852	Gram stain method
1993	38.809616	-53.709126	EHR_measurements	4267144	4267144	Blood gases, venous measurement
1994	35.077198	-65.00198	EHR_measurements	4267147	4267147	Platelet count
1995	21.613655	-73.76355	EHR_measurements	4268460	4268460	Measuring intake and output
1996	35.359943	-30.541946	EHR_measurements	4268621	4268621	Lupus anticoagulant assay
1997	10.0721445	-52.14588	EHR_conditions	4270024	4270024	Acute non-ST segment elevation myocardial infarction
1998	20.129477	-66.67295	EHR_drugs	42707286	42707286	phenylephrine hydrochloride 10 MG/ML Injectable Solution
[truncated: 6,868 more rows]
